# Supplementary material for: Spatial Transcriptomics and Single-Nucleus Multi-Omics Analysis Revealing the Impact of High Maternal Folic Acid Supplementation on Offspring Brain Development
Source: Nutrients. 2024 Nov 7;16(22):3820. doi: 10.3390/nu16223820 (PMC11597041; doi:10.3390/nu16223820)
Supplement: Supplementary file 1 [file nutrients-16-03820-s001.zip]

Archive with 6 entries (6 files):
- Supplementary Table S1. Mapping statistics of spatial transcriptomics and single-nucleus multiome libraries.xlsx
- Supplementary Table S2. Differentially expressed genes (DEGs) identified in major brain regions.xlsx
- Supplementary Table S3. DEGs identified in CTX and HP subregions.xlsx
- Supplementary Table S4. DEGs identified in major cell types in the hippocampus.xlsx
- Supplementary Table S5. DEGs identified in HP excitatory neuron subtypes.xlsx
- nutrients-3281011-Supplementary figures.pdf
