# Supplementary material for: Spatial Transcriptomics and Single-Nucleus Multi-Omics Analysis Revealing the Impact of High Maternal Folic Acid Supplementation on Offspring Brain Development
Source: Nutrients. 2024 Nov 7;16(22):3820. doi: 10.3390/nu16223820 (PMC11597041; doi:10.3390/nu16223820)
Supplement: Supplementary file 1 [file nutrients-16-03820-s001.zip › Supplementary Table S2. Differentially expressed genes (DEGs) identified in major brain regions.xlsx]

## Sheet: CTX
Supplementary Table 2a. DEGs identified in the cortex (CTX).
Gene	p_val	avg_log2FC	pct.1	pct.2	p_val_adj	brain.region	gene	regulation	sig
Egr1	0	2.39131	0.83	0.629	0	CTX	Egr1	Up	CTX_sig
Fos	2.01803e-10	1.49863	0.15	0.101	3.92809e-06	CTX	Fos	Up	CTX_sig
Arc	1.07036e-67	1.42084	0.578	0.478	2.08346e-63	CTX	Arc	Up	CTX_sig
Stk38	1.50193e-19	1.36133	0.251	0.169	2.9235e-15	CTX	Stk38	Up	CTX_sig
Junb	1.8178e-12	0.951331	0.412	0.402	3.53836e-08	CTX	Junb	Up	CTX_sig
Nr4a1	5.38979e-23	0.943745	0.509	0.498	1.04912e-18	CTX	Nr4a1	Up	CTX_sig
Nr4a3	3.70639e-12	0.773648	0.419	0.397	7.21449e-08	CTX	Nr4a3	Up	CTX_sig
Dusp6	9.22862e-19	0.742852	0.549	0.565	1.79635e-14	CTX	Dusp6	Up	CTX_sig
Bhlhe40	1.06948e-14	0.513247	0.662	0.74	2.08174e-10	CTX	Bhlhe40	Up	CTX_sig
Satb2	1.17985e-11	0.466568	0.624	0.644	2.29658e-07	CTX	Satb2	Up	CTX_sig
Kcnv1	4.17672e-10	0.43858	0.644	0.717	8.12999e-06	CTX	Kcnv1	Up	CTX_sig
Crybb1	1.95358e-06	0.42493	0.14	0.207	0.0380264	CTX	Crybb1	Up	CTX_sig
Vwf	1.02641e-07	0.419238	0.157	0.234	0.00199791	CTX	Vwf	Up	CTX_sig
BC028528	1.068e-06	0.38521	0.118	0.18	0.0207886	CTX	BC028528	Up	CTX_sig
Dnajb5	8.43535e-07	0.382678	0.628	0.701	0.0164194	CTX	Dnajb5	Up	CTX_sig
Thra	4.87151e-40	0.370223	0.929	0.963	9.48239e-36	CTX	Thra	Up	CTX_sig
Arhgdib	4.39523e-07	0.36689	0.187	0.274	0.00855532	CTX	Arhgdib	Up	CTX_sig
Ier5	1.06466e-07	0.358593	0.676	0.745	0.00207236	CTX	Ier5	Up	CTX_sig
Fmnl3	4.71971e-08	0.34882	0.102	0.164	0.000918692	CTX	Fmnl3	Up	CTX_sig
Tmtc4	2.25336e-06	0.338462	0.107	0.162	0.0438617	CTX	Tmtc4	Up	CTX_sig
Sfpq	6.4772e-37	0.330022	0.925	0.958	1.26079e-32	CTX	Sfpq	Up	CTX_sig
Nup35	1.14709e-06	0.325438	0.173	0.252	0.0223281	CTX	Nup35	Up	CTX_sig
Ccdc157	6.69504e-08	0.318562	0.131	0.204	0.00130319	CTX	Ccdc157	Up	CTX_sig
Nrip2	5.8775e-08	0.291876	0.118	0.185	0.00114406	CTX	Nrip2	Up	CTX_sig
Stk32c	7.69514e-10	0.287825	0.848	0.911	1.49786e-05	CTX	Stk32c	Up	CTX_sig
Pld2	5.5773e-10	0.286326	0.133	0.216	1.08562e-05	CTX	Pld2	Up	CTX_sig
Cdk5rap1	1.91529e-06	0.284528	0.157	0.23	0.0372812	CTX	Cdk5rap1	Up	CTX_sig
Caap1	1.04009e-06	0.284397	0.155	0.23	0.0202453	CTX	Caap1	Up	CTX_sig
H2-Ke6	1.44071e-06	0.282318	0.134	0.199	0.0280434	CTX	H2-Ke6	Up	CTX_sig
Lancl3	3.32269e-08	0.278276	0.121	0.191	0.000646762	CTX	Lancl3	Up	CTX_sig
Isoc2a	1.43636e-08	0.276562	0.141	0.221	0.000279587	CTX	Isoc2a	Up	CTX_sig
Anxa3	2.17894e-07	0.276308	0.237	0.342	0.00424131	CTX	Anxa3	Up	CTX_sig
Stx1a	1.59417e-07	0.271617	0.754	0.837	0.00310306	CTX	Stx1a	Up	CTX_sig
Hcn3	1.51284e-06	0.270631	0.112	0.171	0.0294474	CTX	Hcn3	Up	CTX_sig
Pik3c2b	1.50024e-06	0.268181	0.232	0.333	0.0292023	CTX	Pik3c2b	Up	CTX_sig
Adamts10	3.05729e-07	0.264537	0.213	0.311	0.00595102	CTX	Adamts10	Up	CTX_sig
Zfp84	1.14842e-06	0.264086	0.145	0.216	0.022354	CTX	Zfp84	Up	CTX_sig
Szt2	1.24885e-24	-0.263062	0.327	0.529	2.43088e-20	CTX	Szt2	Down	CTX_sig
Pnma3	6.97486e-24	-0.264158	0.119	0.241	1.35766e-19	CTX	Pnma3	Down	CTX_sig
Rragb	4.67229e-29	-0.264629	0.266	0.469	9.09461e-25	CTX	Rragb	Down	CTX_sig
Hspb8	6.98966e-17	-0.264782	0.13	0.232	1.36054e-12	CTX	Hspb8	Down	CTX_sig
Asxl1	3.04618e-27	-0.264865	0.419	0.658	5.9294e-23	CTX	Asxl1	Down	CTX_sig
Ing5	3.33306e-20	-0.26525	0.149	0.275	6.4878e-16	CTX	Ing5	Down	CTX_sig
Insig1	5.50183e-25	-0.266141	0.51	0.738	1.07093e-20	CTX	Insig1	Down	CTX_sig
Srsf5	5.91883e-32	-0.266249	0.709	0.898	1.1521e-27	CTX	Srsf5	Down	CTX_sig
Nup54	9.03144e-20	-0.266346	0.104	0.208	1.75797e-15	CTX	Nup54	Down	CTX_sig
Dnajb11	1.67003e-30	-0.266539	0.563	0.795	3.25072e-26	CTX	Dnajb11	Down	CTX_sig
Ttc30b	6.99107e-23	-0.266671	0.148	0.284	1.36081e-18	CTX	Ttc30b	Down	CTX_sig
Slc30a1	4.08235e-30	-0.267364	0.448	0.696	7.9463e-26	CTX	Slc30a1	Down	CTX_sig
Pla2g7	6.87692e-36	-0.267598	0.4	0.655	1.33859e-31	CTX	Pla2g7	Down	CTX_sig
Crbn	6.86007e-24	-0.269187	0.225	0.398	1.33531e-19	CTX	Crbn	Down	CTX_sig
Ccp110	2.83284e-28	-0.269748	0.237	0.426	5.51412e-24	CTX	Ccp110	Down	CTX_sig
Enpp4	4.12829e-24	-0.269821	0.246	0.424	8.03572e-20	CTX	Enpp4	Down	CTX_sig
Elmod2	4.01068e-16	-0.27004	0.113	0.207	7.8068e-12	CTX	Elmod2	Down	CTX_sig
Ptpn14	1.46299e-19	-0.270136	0.117	0.225	2.84772e-15	CTX	Ptpn14	Down	CTX_sig
Calr	1.24497e-41	-0.270533	0.865	0.968	2.42333e-37	CTX	Calr	Down	CTX_sig
Sec11c	2.76562e-26	-0.270842	0.699	0.898	5.38328e-22	CTX	Sec11c	Down	CTX_sig
Nacc2	2.04223e-31	-0.271126	0.324	0.547	3.97519e-27	CTX	Nacc2	Down	CTX_sig
Fitm2	2.04914e-24	-0.271268	0.234	0.406	3.98866e-20	CTX	Fitm2	Down	CTX_sig
Arpc1b	3.32938e-28	-0.271375	0.267	0.468	6.48063e-24	CTX	Arpc1b	Down	CTX_sig
Plk5	1.5062e-16	-0.271601	0.155	0.265	2.93182e-12	CTX	Plk5	Down	CTX_sig
Ttyh2	2.23612e-26	-0.272633	0.21	0.38	4.35261e-22	CTX	Ttyh2	Down	CTX_sig
Neu1	1.23971e-23	-0.27283	0.159	0.301	2.4131e-19	CTX	Neu1	Down	CTX_sig
Otud7b	9.97228e-25	-0.272895	0.193	0.353	1.9411e-20	CTX	Otud7b	Down	CTX_sig
Cdkl4	4.44928e-27	-0.273984	0.199	0.368	8.66052e-23	CTX	Cdkl4	Down	CTX_sig
Elmo1	1.6929e-29	-0.274056	0.223	0.412	3.29523e-25	CTX	Elmo1	Down	CTX_sig
Srd5a1	1.1925e-23	-0.274241	0.185	0.337	2.32119e-19	CTX	Srd5a1	Down	CTX_sig
Lrif1	1.39988e-24	-0.275849	0.135	0.269	2.72486e-20	CTX	Lrif1	Down	CTX_sig
Saal1	8.15424e-17	-0.276037	0.107	0.201	1.58722e-12	CTX	Saal1	Down	CTX_sig
Derl1	1.67991e-29	-0.276446	0.287	0.504	3.26994e-25	CTX	Derl1	Down	CTX_sig
Arhgap29	1.63477e-24	-0.27662	0.146	0.282	3.18208e-20	CTX	Arhgap29	Down	CTX_sig
Jakmip3	2.92577e-25	-0.276818	0.142	0.283	5.69502e-21	CTX	Jakmip3	Down	CTX_sig
Prkcg	5.85324e-30	-0.277156	0.486	0.727	1.13933e-25	CTX	Prkcg	Down	CTX_sig
Rwdd2a	9.4462e-26	-0.278154	0.33	0.539	1.8387e-21	CTX	Rwdd2a	Down	CTX_sig
Sf3b4	3.92685e-25	-0.278838	0.134	0.271	7.64361e-21	CTX	Sf3b4	Down	CTX_sig
Hist1h1c	2.34831e-27	-0.278989	0.684	0.882	4.57098e-23	CTX	Hist1h1c	Down	CTX_sig
Galnt1	3.32614e-31	-0.279638	0.494	0.745	6.47433e-27	CTX	Galnt1	Down	CTX_sig
Myo6	2.24854e-30	-0.279797	0.467	0.705	4.37679e-26	CTX	Myo6	Down	CTX_sig
Sos1	6.39636e-26	-0.280472	0.33	0.544	1.24505e-21	CTX	Sos1	Down	CTX_sig
Ndrg1	6.64359e-26	-0.280647	0.171	0.321	1.29317e-21	CTX	Ndrg1	Down	CTX_sig
Carhsp1	3.54586e-29	-0.281069	0.155	0.311	6.90202e-25	CTX	Carhsp1	Down	CTX_sig
Idh1	9.05798e-31	-0.281309	0.292	0.507	1.76314e-26	CTX	Idh1	Down	CTX_sig
Ppp1r11	1.8616e-28	-0.281407	0.501	0.734	3.62361e-24	CTX	Ppp1r11	Down	CTX_sig
Uros	2.84251e-25	-0.282004	0.164	0.313	5.53294e-21	CTX	Uros	Down	CTX_sig
Nsun3	2.62374e-18	-0.282191	0.107	0.208	5.1071e-14	CTX	Nsun3	Down	CTX_sig
Rpp25	1.03321e-18	-0.282222	0.123	0.232	2.01114e-14	CTX	Rpp25	Down	CTX_sig
Yipf5	1.45769e-24	-0.282237	0.282	0.48	2.83739e-20	CTX	Yipf5	Down	CTX_sig
Resp18	4.02972e-23	-0.282302	0.625	0.831	7.84385e-19	CTX	Resp18	Down	CTX_sig
Adamts2	3.10552e-23	-0.282614	0.128	0.252	6.0449e-19	CTX	Adamts2	Down	CTX_sig
Lmo1	1.45201e-20	-0.282976	0.137	0.257	2.82635e-16	CTX	Lmo1	Down	CTX_sig
Slc6a9	9.7784e-30	-0.283075	0.417	0.663	1.90336e-25	CTX	Slc6a9	Down	CTX_sig
Taf5l	1.70112e-26	-0.284306	0.233	0.417	3.31123e-22	CTX	Taf5l	Down	CTX_sig
Cd81	1.18155e-56	-0.285203	0.966	0.998	2.29989e-52	CTX	Cd81	Down	CTX_sig
Hadh	1.08962e-27	-0.28525	0.117	0.251	2.12095e-23	CTX	Hadh	Down	CTX_sig
Mthfd1	4.23035e-27	-0.285812	0.173	0.331	8.23437e-23	CTX	Mthfd1	Down	CTX_sig
Kcng3	1.66195e-19	-0.285885	0.167	0.296	3.23498e-15	CTX	Kcng3	Down	CTX_sig
Hnrnpdl	5.88569e-40	-0.286438	0.868	0.964	1.14565e-35	CTX	Hnrnpdl	Down	CTX_sig
Cartpt	5.06134e-23	-0.286798	0.293	0.478	9.8519e-19	CTX	Cartpt	Down	CTX_sig
Hap1	3.19444e-20	-0.286987	0.659	0.857	6.21797e-16	CTX	Hap1	Down	CTX_sig
Cryab	1.8438e-27	-0.287498	0.652	0.859	3.58896e-23	CTX	Cryab	Down	CTX_sig
Sash1	5.41739e-32	-0.287707	0.452	0.707	1.05449e-27	CTX	Sash1	Down	CTX_sig
Zfp157	2.28826e-20	-0.288001	0.175	0.311	4.4541e-16	CTX	Zfp157	Down	CTX_sig
Smpd2	3.10808e-23	-0.289402	0.137	0.266	6.04988e-19	CTX	Smpd2	Down	CTX_sig
Osbp	1.36579e-30	-0.289484	0.34	0.567	2.65851e-26	CTX	Osbp	Down	CTX_sig
Alms1	1.45693e-16	-0.289565	0.107	0.201	2.83591e-12	CTX	Alms1	Down	CTX_sig
Heyl	6.99893e-25	-0.289758	0.112	0.232	1.36234e-20	CTX	Heyl	Down	CTX_sig
Nfkbil1	2.06471e-29	-0.290354	0.177	0.344	4.01895e-25	CTX	Nfkbil1	Down	CTX_sig
Slc35b2	1.5732e-25	-0.290741	0.389	0.604	3.06224e-21	CTX	Slc35b2	Down	CTX_sig
Grm4	4.32812e-24	-0.291505	0.191	0.348	8.42468e-20	CTX	Grm4	Down	CTX_sig
Chic1	1.53953e-27	-0.291793	0.233	0.42	2.9967e-23	CTX	Chic1	Down	CTX_sig
Gamt	6.20739e-27	-0.291884	0.236	0.418	1.20827e-22	CTX	Gamt	Down	CTX_sig
Kdelr1	9.49158e-28	-0.291971	0.199	0.375	1.84754e-23	CTX	Kdelr1	Down	CTX_sig
Vsir	8.91199e-25	-0.292159	0.133	0.267	1.73472e-20	CTX	Vsir	Down	CTX_sig
Cct7	4.69587e-32	-0.293671	0.368	0.608	9.14051e-28	CTX	Cct7	Down	CTX_sig
Ptpro	3.33582e-28	-0.294681	0.176	0.335	6.49316e-24	CTX	Ptpro	Down	CTX_sig
Gmeb2	1.48833e-24	-0.295733	0.161	0.306	2.89704e-20	CTX	Gmeb2	Down	CTX_sig
Grid2	1.02135e-27	-0.29595	0.193	0.359	1.98806e-23	CTX	Grid2	Down	CTX_sig
Npat	2.11411e-27	-0.296148	0.143	0.29	4.11511e-23	CTX	Npat	Down	CTX_sig
Plpp1	6.21821e-28	-0.296324	0.296	0.502	1.21037e-23	CTX	Plpp1	Down	CTX_sig
Nek7	6.22444e-31	-0.297842	0.306	0.522	1.21159e-26	CTX	Nek7	Down	CTX_sig
Kbtbd8	1.40185e-18	-0.297989	0.127	0.236	2.72869e-14	CTX	Kbtbd8	Down	CTX_sig
Nell1	1.1884e-27	-0.298671	0.422	0.652	2.31323e-23	CTX	Nell1	Down	CTX_sig
Epha6	6.8528e-31	-0.299144	0.429	0.67	1.3339e-26	CTX	Epha6	Down	CTX_sig
Pdlim2	4.11931e-26	-0.299535	0.325	0.531	8.01824e-22	CTX	Pdlim2	Down	CTX_sig
Enpp6	2.3609e-27	-0.299895	0.191	0.356	4.59549e-23	CTX	Enpp6	Down	CTX_sig
Gramd3	2.12631e-28	-0.300224	0.186	0.351	4.13887e-24	CTX	Gramd3	Down	CTX_sig
Vangl2	1.50627e-24	-0.30059	0.194	0.351	2.93195e-20	CTX	Vangl2	Down	CTX_sig
Slc17a6	8.49479e-28	-0.302093	0.365	0.585	1.65351e-23	CTX	Slc17a6	Down	CTX_sig
Pnpla7	2.91162e-19	-0.302644	0.109	0.214	5.66746e-15	CTX	Pnpla7	Down	CTX_sig
Hemk1	1.31257e-20	-0.302899	0.149	0.274	2.55492e-16	CTX	Hemk1	Down	CTX_sig
Acss2	1.02174e-28	-0.30341	0.433	0.674	1.98881e-24	CTX	Acss2	Down	CTX_sig
Kazn	6.95264e-27	-0.303452	0.157	0.304	1.35333e-22	CTX	Kazn	Down	CTX_sig
Hexim2	1.17306e-21	-0.30381	0.155	0.286	2.28335e-17	CTX	Hexim2	Down	CTX_sig
Tmem267	8.15135e-32	-0.304336	0.244	0.448	1.58666e-27	CTX	Tmem267	Down	CTX_sig
Plekhh1	1.1556e-23	-0.304522	0.153	0.291	2.24938e-19	CTX	Plekhh1	Down	CTX_sig
Slc8a3	1.66585e-29	-0.304813	0.213	0.396	3.24259e-25	CTX	Slc8a3	Down	CTX_sig
Mrm1	2.12187e-20	-0.304936	0.123	0.238	4.13022e-16	CTX	Mrm1	Down	CTX_sig
Tlk2	1.68071e-29	-0.305414	0.411	0.639	3.2715e-25	CTX	Tlk2	Down	CTX_sig
Sumf1	2.77576e-32	-0.306003	0.244	0.448	5.40302e-28	CTX	Sumf1	Down	CTX_sig
Zfyve21	1.43856e-24	-0.306506	0.181	0.334	2.80016e-20	CTX	Zfyve21	Down	CTX_sig
Mag	2.07755e-39	-0.307422	0.839	0.972	4.04396e-35	CTX	Mag	Down	CTX_sig
Foxn3	3.75131e-33	-0.307492	0.253	0.461	7.30192e-29	CTX	Foxn3	Down	CTX_sig
Tmem125	8.47147e-26	-0.308022	0.193	0.354	1.64897e-21	CTX	Tmem125	Down	CTX_sig
Qsox1	5.65591e-28	-0.30822	0.209	0.387	1.10092e-23	CTX	Qsox1	Down	CTX_sig
Lgi3	4.06004e-28	-0.308531	0.636	0.838	7.90286e-24	CTX	Lgi3	Down	CTX_sig
Pign	1.51748e-21	-0.308723	0.124	0.243	2.95377e-17	CTX	Pign	Down	CTX_sig
Rhobtb3	3.36005e-29	-0.309252	0.306	0.525	6.54034e-25	CTX	Rhobtb3	Down	CTX_sig
Ankrd42	1.3781e-28	-0.309553	0.167	0.326	2.68248e-24	CTX	Ankrd42	Down	CTX_sig
Apmap	2.39256e-32	-0.309616	0.377	0.618	4.65712e-28	CTX	Apmap	Down	CTX_sig
Lrrcc1	1.05115e-28	-0.309745	0.192	0.364	2.04607e-24	CTX	Lrrcc1	Down	CTX_sig
Sdc2	1.42702e-37	-0.311411	0.196	0.395	2.7777e-33	CTX	Sdc2	Down	CTX_sig
Gss	8.61079e-26	-0.311571	0.19	0.35	1.67609e-21	CTX	Gss	Down	CTX_sig
2410131K14Rik	3.30106e-28	-0.311884	0.139	0.286	6.4255e-24	CTX	2410131K14Rik	Down	CTX_sig
Pllp	3.14449e-32	-0.312065	0.556	0.798	6.12075e-28	CTX	Pllp	Down	CTX_sig
Tfeb	1.94595e-18	-0.312157	0.106	0.207	3.78779e-14	CTX	Tfeb	Down	CTX_sig
Snx30	1.80535e-28	-0.312253	0.341	0.565	3.51411e-24	CTX	Snx30	Down	CTX_sig
Pex16	2.99489e-29	-0.312478	0.295	0.509	5.82956e-25	CTX	Pex16	Down	CTX_sig
Ccdc136	2.02567e-31	-0.313514	0.559	0.791	3.94297e-27	CTX	Ccdc136	Down	CTX_sig
Scd2	1.14786e-73	-0.314284	0.977	0.998	2.23431e-69	CTX	Scd2	Down	CTX_sig
Cyb5r1	5.16429e-28	-0.314684	0.151	0.303	1.00523e-23	CTX	Cyb5r1	Down	CTX_sig
Chst8	1.30879e-30	-0.314885	0.219	0.406	2.54757e-26	CTX	Chst8	Down	CTX_sig
Pcp4	3.78107e-41	-0.314932	0.932	0.989	7.35986e-37	CTX	Pcp4	Down	CTX_sig
Cnp	3.24586e-50	-0.315039	0.968	0.997	6.31807e-46	CTX	Cnp	Down	CTX_sig
Tmem59	3.06721e-39	-0.31751	0.664	0.869	5.97033e-35	CTX	Tmem59	Down	CTX_sig
Htr2c	1.25385e-28	-0.31826	0.249	0.433	2.44062e-24	CTX	Htr2c	Down	CTX_sig
Grin2c	3.01798e-41	-0.319563	0.292	0.538	5.8745e-37	CTX	Grin2c	Down	CTX_sig
Cntrl	7.49012e-22	-0.321187	0.143	0.271	1.45795e-17	CTX	Cntrl	Down	CTX_sig
Limch1	4.91845e-29	-0.321236	0.202	0.38	9.57377e-25	CTX	Limch1	Down	CTX_sig
Ubac2	1.50155e-28	-0.321339	0.173	0.34	2.92278e-24	CTX	Ubac2	Down	CTX_sig
Phldb1	4.75205e-33	-0.321532	0.577	0.815	9.24986e-29	CTX	Phldb1	Down	CTX_sig
Tunar	4.18422e-29	-0.321914	0.242	0.433	8.14459e-25	CTX	Tunar	Down	CTX_sig
Rnf152	3.89889e-23	-0.323425	0.185	0.332	7.58919e-19	CTX	Rnf152	Down	CTX_sig
Stmn1	3.17326e-30	-0.324896	0.698	0.867	6.17675e-26	CTX	Stmn1	Down	CTX_sig
Efnb3	3.77168e-35	-0.325113	0.506	0.762	7.34157e-31	CTX	Efnb3	Down	CTX_sig
Tmf1	1.68361e-35	-0.325442	0.396	0.645	3.27714e-31	CTX	Tmf1	Down	CTX_sig
Tnip2	6.81542e-28	-0.325498	0.165	0.322	1.32662e-23	CTX	Tnip2	Down	CTX_sig
Eln	2.95524e-24	-0.328481	0.207	0.367	5.75238e-20	CTX	Eln	Down	CTX_sig
Ssh1	1.28438e-25	-0.328552	0.184	0.344	2.50005e-21	CTX	Ssh1	Down	CTX_sig
Trp53bp2	4.7982e-35	-0.329486	0.254	0.473	9.33969e-31	CTX	Trp53bp2	Down	CTX_sig
Hist1h2bc	2.91207e-33	-0.330508	0.599	0.824	5.66834e-29	CTX	Hist1h2bc	Down	CTX_sig
Abca1	2.42084e-45	-0.332067	0.27	0.523	4.71217e-41	CTX	Abca1	Down	CTX_sig
Myorg	1.8837e-30	-0.334121	0.123	0.267	3.66661e-26	CTX	Myorg	Down	CTX_sig
Slc16a6	3.53498e-31	-0.334674	0.125	0.272	6.88083e-27	CTX	Slc16a6	Down	CTX_sig
Ubxn2a	1.34736e-34	-0.33501	0.259	0.476	2.62264e-30	CTX	Ubxn2a	Down	CTX_sig
Ipo7	1.0545e-25	-0.335107	0.101	0.222	2.05259e-21	CTX	Ipo7	Down	CTX_sig
Rxrg	6.56738e-18	-0.336304	0.109	0.205	1.27834e-13	CTX	Rxrg	Down	CTX_sig
Ecel1	1.51576e-18	-0.338246	0.117	0.223	2.95043e-14	CTX	Ecel1	Down	CTX_sig
Ilvbl	1.36595e-25	-0.339428	0.156	0.303	2.65881e-21	CTX	Ilvbl	Down	CTX_sig
Apod	7.76673e-58	-0.340242	0.675	0.912	1.51179e-53	CTX	Apod	Down	CTX_sig
Spns2	2.31651e-28	-0.340902	0.151	0.301	4.50909e-24	CTX	Spns2	Down	CTX_sig
Kcnj2	1.22083e-31	-0.340946	0.239	0.434	2.37635e-27	CTX	Kcnj2	Down	CTX_sig
Rasd1	1.74817e-34	-0.341516	0.219	0.419	3.40282e-30	CTX	Rasd1	Down	CTX_sig
Tmem255a	7.98911e-26	-0.342271	0.201	0.361	1.55508e-21	CTX	Tmem255a	Down	CTX_sig
Lmo3	1.09016e-28	-0.342561	0.566	0.78	2.122e-24	CTX	Lmo3	Down	CTX_sig
Xylt2	4.85472e-34	-0.343195	0.239	0.446	9.44971e-30	CTX	Xylt2	Down	CTX_sig
Plekhb1	5.9656e-42	-0.344118	0.759	0.931	1.1612e-37	CTX	Plekhb1	Down	CTX_sig
Pnpla2	3.34456e-38	-0.345023	0.159	0.345	6.51018e-34	CTX	Pnpla2	Down	CTX_sig
Efhd1	5.63919e-34	-0.345437	0.145	0.31	1.09767e-29	CTX	Efhd1	Down	CTX_sig
Pepd	4.42649e-33	-0.347856	0.183	0.367	8.61617e-29	CTX	Pepd	Down	CTX_sig
Iqcb1	7.4798e-29	-0.34882	0.188	0.359	1.45594e-24	CTX	Iqcb1	Down	CTX_sig
Galnt16	1.83267e-31	-0.349104	0.172	0.343	3.5673e-27	CTX	Galnt16	Down	CTX_sig
Gal3st1	4.32754e-39	-0.35064	0.265	0.493	8.42357e-35	CTX	Gal3st1	Down	CTX_sig
Fabp7	1.28339e-42	-0.350662	0.351	0.618	2.49813e-38	CTX	Fabp7	Down	CTX_sig
Smad9	2.88148e-25	-0.351005	0.137	0.272	5.60879e-21	CTX	Smad9	Down	CTX_sig
Cyp2j9	1.49281e-30	-0.351466	0.173	0.342	2.90575e-26	CTX	Cyp2j9	Down	CTX_sig
Zfp941	3.08139e-29	-0.352159	0.147	0.3	5.99793e-25	CTX	Zfp941	Down	CTX_sig
Gas2	8.597e-27	-0.353315	0.193	0.357	1.67341e-22	CTX	Gas2	Down	CTX_sig
Nsdhl	9.42382e-33	-0.354769	0.316	0.54	1.83435e-28	CTX	Nsdhl	Down	CTX_sig
Mcam	3.4184e-31	-0.357257	0.142	0.296	6.65392e-27	CTX	Mcam	Down	CTX_sig
E2f5	1.82212e-23	-0.359904	0.112	0.23	3.54676e-19	CTX	E2f5	Down	CTX_sig
Ring1	2.9128e-33	-0.36166	0.233	0.437	5.66976e-29	CTX	Ring1	Down	CTX_sig
Sema6c	1.29091e-24	-0.362035	0.181	0.333	2.51275e-20	CTX	Sema6c	Down	CTX_sig
Card19	1.13884e-31	-0.36209	0.182	0.357	2.21676e-27	CTX	Card19	Down	CTX_sig
Csmd3	2.44026e-27	-0.363229	0.104	0.23	4.74997e-23	CTX	Csmd3	Down	CTX_sig
Fa2h	4.04406e-40	-0.363496	0.513	0.776	7.87176e-36	CTX	Fa2h	Down	CTX_sig
Tspan9	7.95387e-34	-0.363524	0.282	0.505	1.54822e-29	CTX	Tspan9	Down	CTX_sig
Mfsd4b4	7.9778e-23	-0.363844	0.113	0.232	1.55288e-18	CTX	Mfsd4b4	Down	CTX_sig
Atp6ap1l	4.36113e-19	-0.363927	0.118	0.224	8.48894e-15	CTX	Atp6ap1l	Down	CTX_sig
Pigm	3.60399e-25	-0.364529	0.116	0.242	7.01518e-21	CTX	Pigm	Down	CTX_sig
Plod1	4.60514e-35	-0.364635	0.213	0.412	8.9639e-31	CTX	Plod1	Down	CTX_sig
Elovl1	5.99193e-33	-0.366598	0.225	0.422	1.16633e-28	CTX	Elovl1	Down	CTX_sig
Ighm	1.34185e-24	-0.367233	0.158	0.295	2.61192e-20	CTX	Ighm	Down	CTX_sig
Mtmr10	1.12447e-29	-0.368566	0.191	0.363	2.18878e-25	CTX	Mtmr10	Down	CTX_sig
Slc16a14	2.92402e-28	-0.371903	0.172	0.333	5.69161e-24	CTX	Slc16a14	Down	CTX_sig
Amotl1	5.80851e-41	-0.372169	0.24	0.467	1.13063e-36	CTX	Amotl1	Down	CTX_sig
Cyp51	5.95163e-41	-0.372581	0.503	0.778	1.15848e-36	CTX	Cyp51	Down	CTX_sig
E130308A19Rik	7.6035e-26	-0.372649	0.175	0.33	1.48002e-21	CTX	E130308A19Rik	Down	CTX_sig
Tprn	2.37426e-30	-0.373326	0.182	0.353	4.62149e-26	CTX	Tprn	Down	CTX_sig
Agt	3.59764e-32	-0.37507	0.351	0.585	7.0028e-28	CTX	Agt	Down	CTX_sig
Prdx3	6.53075e-38	-0.375073	0.251	0.478	1.27121e-33	CTX	Prdx3	Down	CTX_sig
Slc35f6	2.28404e-31	-0.375719	0.215	0.404	4.44588e-27	CTX	Slc35f6	Down	CTX_sig
Rab5a	7.02308e-40	-0.377725	0.42	0.683	1.36704e-35	CTX	Rab5a	Down	CTX_sig
Ldlr	2.32906e-29	-0.37796	0.14	0.29	4.53351e-25	CTX	Ldlr	Down	CTX_sig
Bola3	6.04981e-31	-0.378518	0.117	0.261	1.1776e-26	CTX	Bola3	Down	CTX_sig
Zfp518a	5.68427e-31	-0.381814	0.111	0.251	1.10644e-26	CTX	Zfp518a	Down	CTX_sig
Mpeg1	1.07031e-20	-0.382515	0.105	0.211	2.08335e-16	CTX	Mpeg1	Down	CTX_sig
Amigo2	1.67221e-24	-0.383904	0.119	0.243	3.25496e-20	CTX	Amigo2	Down	CTX_sig
Tmem130	4.30983e-40	-0.384559	0.641	0.862	8.38908e-36	CTX	Tmem130	Down	CTX_sig
Ormdl3	1.68586e-34	-0.386542	0.154	0.326	3.28152e-30	CTX	Ormdl3	Down	CTX_sig
Kctd18	4.72962e-26	-0.386778	0.107	0.232	9.2062e-22	CTX	Kctd18	Down	CTX_sig
Mobp	2.75625e-84	-0.387443	0.979	0.999	5.36504e-80	CTX	Mobp	Down	CTX_sig
Lss	1.37535e-33	-0.388036	0.256	0.469	2.67713e-29	CTX	Lss	Down	CTX_sig
Myrf	4.79128e-39	-0.388908	0.353	0.596	9.32623e-35	CTX	Myrf	Down	CTX_sig
Smu1	2.18111e-37	-0.390967	0.273	0.502	4.24553e-33	CTX	Smu1	Down	CTX_sig
Tmem98	2.19691e-31	-0.391138	0.201	0.381	4.27629e-27	CTX	Tmem98	Down	CTX_sig
Gsn	3.49401e-47	-0.392858	0.553	0.814	6.8011e-43	CTX	Gsn	Down	CTX_sig
Baiap3	5.72354e-35	-0.394452	0.198	0.385	1.11409e-30	CTX	Baiap3	Down	CTX_sig
Zswim5	2.71123e-27	-0.395373	0.123	0.258	5.27741e-23	CTX	Zswim5	Down	CTX_sig
Mbp	3.20913e-98	-0.395466	0.999	1	6.24656e-94	CTX	Mbp	Down	CTX_sig
Desi1	4.03957e-41	-0.397962	0.501	0.757	7.86301e-37	CTX	Desi1	Down	CTX_sig
Gpr37	4.42626e-38	-0.402215	0.315	0.548	8.61572e-34	CTX	Gpr37	Down	CTX_sig
Padi2	1.18726e-33	-0.402713	0.195	0.381	2.311e-29	CTX	Padi2	Down	CTX_sig
Wscd1	1.00092e-46	-0.402924	0.456	0.727	1.94829e-42	CTX	Wscd1	Down	CTX_sig
Tinf2	3.88146e-23	-0.403921	0.105	0.219	7.55527e-19	CTX	Tinf2	Down	CTX_sig
Pcdhac2	8.8934e-40	-0.409966	0.259	0.492	1.7311e-35	CTX	Pcdhac2	Down	CTX_sig
Sarnp	1.9446e-40	-0.411813	0.163	0.36	3.78517e-36	CTX	Sarnp	Down	CTX_sig
Slc39a11	1.90455e-24	-0.412116	0.105	0.223	3.7072e-20	CTX	Slc39a11	Down	CTX_sig
Cry1	2.73789e-29	-0.412318	0.144	0.294	5.32931e-25	CTX	Cry1	Down	CTX_sig
Ezh2	3.83903e-30	-0.412688	0.146	0.3	7.47267e-26	CTX	Ezh2	Down	CTX_sig
Dph5	8.36961e-25	-0.413976	0.128	0.257	1.62915e-20	CTX	Dph5	Down	CTX_sig
Exo5	8.664e-25	-0.415032	0.104	0.223	1.68645e-20	CTX	Exo5	Down	CTX_sig
Srgap1	1.03377e-22	-0.419666	0.137	0.264	2.01224e-18	CTX	Srgap1	Down	CTX_sig
Mog	1.44854e-50	-0.422691	0.665	0.898	2.81959e-46	CTX	Mog	Down	CTX_sig
Cpsf1	9.08162e-42	-0.425199	0.198	0.412	1.76774e-37	CTX	Cpsf1	Down	CTX_sig
Litaf	4.16657e-37	-0.432076	0.198	0.394	8.11023e-33	CTX	Litaf	Down	CTX_sig
Slc44a1	3.22446e-43	-0.432198	0.478	0.733	6.27641e-39	CTX	Slc44a1	Down	CTX_sig
Tmem88b	8.39986e-38	-0.432502	0.249	0.465	1.63503e-33	CTX	Tmem88b	Down	CTX_sig
Gjc2	3.97165e-37	-0.433835	0.256	0.471	7.73082e-33	CTX	Gjc2	Down	CTX_sig
Piga	1.23241e-25	-0.438126	0.101	0.22	2.39888e-21	CTX	Piga	Down	CTX_sig
Cldn11	5.80803e-67	-0.438272	0.831	0.97	1.13053e-62	CTX	Cldn11	Down	CTX_sig
Vcpkmt	5.98884e-28	-0.44371	0.103	0.23	1.16573e-23	CTX	Vcpkmt	Down	CTX_sig
Plp1	1.73e-106	-0.448339	0.997	1	3.36744e-102	CTX	Plp1	Down	CTX_sig
Aqp4	1.78818e-46	-0.450238	0.362	0.637	3.4807e-42	CTX	Aqp4	Down	CTX_sig
Fgd3	8.75895e-34	-0.450304	0.159	0.33	1.70493e-29	CTX	Fgd3	Down	CTX_sig
Dgat1	2.07975e-28	-0.450608	0.109	0.241	4.04824e-24	CTX	Dgat1	Down	CTX_sig
Bid	9.09588e-27	-0.457972	0.154	0.3	1.77051e-22	CTX	Bid	Down	CTX_sig
Lpar1	2.79295e-48	-0.458484	0.235	0.477	5.43648e-44	CTX	Lpar1	Down	CTX_sig
Nipal4	2.01184e-27	-0.458936	0.133	0.27	3.91605e-23	CTX	Nipal4	Down	CTX_sig
Uvssa	5.7596e-28	-0.4609	0.102	0.229	1.12111e-23	CTX	Uvssa	Down	CTX_sig
Dstn	3.97097e-56	-0.462324	0.427	0.714	7.7295e-52	CTX	Dstn	Down	CTX_sig
Ugt8a	2.1762e-52	-0.462998	0.525	0.804	4.23598e-48	CTX	Ugt8a	Down	CTX_sig
Gfap	2.40508e-49	-0.473933	0.43	0.72	4.68148e-45	CTX	Gfap	Down	CTX_sig
Phyh	1.45008e-30	-0.476199	0.136	0.288	2.82257e-26	CTX	Phyh	Down	CTX_sig
Metrnl	5.49018e-29	-0.477147	0.122	0.26	1.06866e-24	CTX	Metrnl	Down	CTX_sig
Aspa	9.41522e-31	-0.477246	0.125	0.269	1.83267e-26	CTX	Aspa	Down	CTX_sig
Rhog	7.4073e-30	-0.495134	0.138	0.287	1.44183e-25	CTX	Rhog	Down	CTX_sig
Tspan2	3.70957e-71	-0.497201	0.806	0.966	7.22067e-67	CTX	Tspan2	Down	CTX_sig
Plekhg3	1.58076e-29	-0.5104	0.133	0.276	3.07695e-25	CTX	Plekhg3	Down	CTX_sig
Cdr2l	2.18306e-35	-0.513852	0.128	0.287	4.24933e-31	CTX	Cdr2l	Down	CTX_sig
Gpr165	7.95205e-39	-0.519896	0.2	0.399	1.54787e-34	CTX	Gpr165	Down	CTX_sig
Sox10	8.84701e-55	-0.520534	0.26	0.527	1.72207e-50	CTX	Sox10	Down	CTX_sig
AW551984	1.37044e-33	-0.521136	0.136	0.291	2.66755e-29	CTX	AW551984	Down	CTX_sig
Trf	3.54996e-74	-0.525916	0.659	0.908	6.90999e-70	CTX	Trf	Down	CTX_sig
Ermn	6.41185e-51	-0.535311	0.27	0.527	1.24807e-46	CTX	Ermn	Down	CTX_sig
Zfp26	2.05271e-36	-0.537413	0.178	0.362	3.99559e-32	CTX	Zfp26	Down	CTX_sig
Adamts4	5.12176e-37	-0.541498	0.163	0.338	9.96951e-33	CTX	Adamts4	Down	CTX_sig
Mal	1.08848e-106	-0.545891	0.881	0.988	2.11874e-102	CTX	Mal	Down	CTX_sig
Cd82	7.14345e-44	-0.565907	0.174	0.372	1.39047e-39	CTX	Cd82	Down	CTX_sig
Opalin	5.76634e-70	-0.571621	0.439	0.753	1.12242e-65	CTX	Opalin	Down	CTX_sig
S1pr5	1.95772e-39	-0.575112	0.146	0.322	3.81069e-35	CTX	S1pr5	Down	CTX_sig
Ide	3.8767e-64	-0.577189	0.373	0.672	7.546e-60	CTX	Ide	Down	CTX_sig
Gjb1	4.01502e-35	-0.59882	0.126	0.279	7.81524e-31	CTX	Gjb1	Down	CTX_sig
Nkx6-2	2.21988e-32	-0.617186	0.106	0.245	4.321e-28	CTX	Nkx6-2	Down	CTX_sig
Cyp26b1	5.21941e-30	-0.620029	0.109	0.241	1.01596e-25	CTX	Cyp26b1	Down	CTX_sig
Myoc	9.34065e-23	-0.620265	0.105	0.215	1.81816e-18	CTX	Myoc	Down	CTX_sig
B3galt5	2.99107e-39	-0.624825	0.126	0.292	5.82211e-35	CTX	B3galt5	Down	CTX_sig
Peg10	8.14057e-48	-0.646939	0.146	0.342	1.58456e-43	CTX	Peg10	Down	CTX_sig
Mreg	3.07034e-39	-0.657203	0.122	0.287	5.97642e-35	CTX	Mreg	Down	CTX_sig
Mt2	1.03955e-146	-0.676572	0.859	0.986	2.02348e-142	CTX	Mt2	Down	CTX_sig
Prkcd	2.36217e-87	-0.714346	0.358	0.703	4.59796e-83	CTX	Prkcd	Down	CTX_sig
Btaf1	4.75007e-99	-0.87772	0.301	0.646	9.246e-95	CTX	Btaf1	Down	CTX_sig
Pmch	0	-2.55262	0.15	0.821	0	CTX	Pmch	Down	CTX_sig

## Sheet: HP
Supplementary Table 2b. DEGs identified in the hippocampus (HP).
Gene	p_val	avg_log2FC	pct.1	pct.2	p_val_adj	brain.region	gene	regulation	sig
Egr1	5.92379e-93	2.39463	0.894	0.633	1.15307e-88	HP	Egr1	Up	HP_sig
Stk38	5.39684e-11	1.68802	0.356	0.214	1.05049e-06	HP	Stk38	Up	HP_sig
Arc	5.79781e-13	0.781477	0.785	0.779	1.12854e-08	HP	Arc	Up	HP_sig
Azin1	3.18926e-12	0.670267	0.701	0.661	6.2079e-08	HP	Azin1	Up	HP_sig
Sh3bp5	9.44438e-08	0.404233	0.79	0.818	0.00183835	HP	Sh3bp5	Up	HP_sig
Sfpq	8.11565e-13	0.371207	0.943	0.965	1.57971e-08	HP	Sfpq	Up	HP_sig
Camk2a	1.86603e-15	0.350244	0.998	1	3.63223e-11	HP	Camk2a	Up	HP_sig
Ddn	3.32517e-09	0.336398	0.993	0.998	6.47244e-05	HP	Ddn	Up	HP_sig
Nckap1	1.11954e-10	0.336073	0.953	0.945	2.17918e-06	HP	Nckap1	Up	HP_sig
Cplx2	5.71912e-09	0.330472	0.957	0.954	0.000111323	HP	Cplx2	Up	HP_sig
Thra	9.03644e-15	0.327821	0.976	0.969	1.75894e-10	HP	Thra	Up	HP_sig
Cox6a1	3.28345e-08	0.29927	0.998	0.998	0.000639123	HP	Cox6a1	Up	HP_sig
Prickle2	4.63369e-07	0.278068	0.938	0.974	0.00901947	HP	Prickle2	Up	HP_sig
Psd	4.96335e-12	0.274297	0.998	1	9.66116e-08	HP	Psd	Up	HP_sig
Dclk1	1.16927e-06	0.271713	0.965	0.973	0.0227599	HP	Dclk1	Up	HP_sig
Acsl6	6.2422e-07	-0.263116	0.804	0.925	0.0121504	HP	Acsl6	Down	HP_sig
Sh2d3c	3.07118e-07	-0.264028	0.295	0.476	0.00597804	HP	Sh2d3c	Down	HP_sig
Fgfr2	6.71634e-07	-0.264425	0.396	0.591	0.0130734	HP	Fgfr2	Down	HP_sig
Nipal4	1.34314e-09	-0.265357	0.194	0.396	2.61443e-05	HP	Nipal4	Down	HP_sig
Dnajc18	1.40005e-06	-0.265538	0.608	0.801	0.027252	HP	Dnajc18	Down	HP_sig
Glb1	2.45873e-06	-0.265902	0.382	0.588	0.0478591	HP	Glb1	Down	HP_sig
Hmgcr	6.12665e-07	-0.267057	0.592	0.818	0.0119255	HP	Hmgcr	Down	HP_sig
Plod1	2.42795e-08	-0.267507	0.337	0.562	0.0004726	HP	Plod1	Down	HP_sig
Jam2	4.22143e-07	-0.268217	0.434	0.642	0.00821701	HP	Jam2	Down	HP_sig
Zbtb24	3.32528e-07	-0.268565	0.233	0.401	0.00647266	HP	Zbtb24	Down	HP_sig
Npr2	3.72081e-08	-0.26906	0.429	0.651	0.000724256	HP	Npr2	Down	HP_sig
Grsf1	4.07235e-07	-0.270236	0.663	0.843	0.00792682	HP	Grsf1	Down	HP_sig
Brms1l	2.48124e-06	-0.270485	0.333	0.511	0.0482974	HP	Brms1l	Down	HP_sig
Nmb	2.47942e-06	-0.27062	0.115	0.232	0.048262	HP	Nmb	Down	HP_sig
Plat	6.75155e-08	-0.270654	0.24	0.422	0.00131419	HP	Plat	Down	HP_sig
Nbeal1	2.12844e-06	-0.270897	0.257	0.427	0.0414301	HP	Nbeal1	Down	HP_sig
Chic1	2.33673e-07	-0.271235	0.316	0.507	0.00454845	HP	Chic1	Down	HP_sig
Msh2	5.07344e-07	-0.272642	0.252	0.425	0.00987544	HP	Msh2	Down	HP_sig
Smim11	3.50011e-08	-0.272662	0.24	0.429	0.000681297	HP	Smim11	Down	HP_sig
Vps35	1.33417e-06	-0.273023	0.78	0.916	0.0259695	HP	Vps35	Down	HP_sig
9330182L06Rik	2.54503e-09	-0.273537	0.266	0.493	4.9539e-05	HP	9330182L06Rik	Down	HP_sig
Usp32	2.20156e-06	-0.273637	0.481	0.693	0.0428533	HP	Usp32	Down	HP_sig
Eln	2.47556e-09	-0.274592	0.248	0.453	4.81869e-05	HP	Eln	Down	HP_sig
Nol6	2.82676e-07	-0.275002	0.33	0.522	0.00550229	HP	Nol6	Down	HP_sig
Gltp	6.2541e-07	-0.275237	0.576	0.772	0.0121736	HP	Gltp	Down	HP_sig
Adgrg1	3.0853e-07	-0.276752	0.557	0.748	0.00600554	HP	Adgrg1	Down	HP_sig
Kcng4	3.7482e-08	-0.277832	0.111	0.252	0.000729588	HP	Kcng4	Down	HP_sig
Chst8	2.31036e-06	-0.278229	0.318	0.498	0.0449711	HP	Chst8	Down	HP_sig
Pus7l	2.48264e-06	-0.278245	0.101	0.212	0.0483246	HP	Pus7l	Down	HP_sig
Cyp51	3.49624e-07	-0.27865	0.628	0.847	0.00680544	HP	Cyp51	Down	HP_sig
Grb10	2.2296e-06	-0.280708	0.325	0.509	0.0433992	HP	Grb10	Down	HP_sig
Bcar3	7.30729e-07	-0.281508	0.184	0.336	0.0142236	HP	Bcar3	Down	HP_sig
Prpf39	2.2817e-07	-0.281561	0.474	0.708	0.00444133	HP	Prpf39	Down	HP_sig
Wnk1	1.7432e-06	-0.281956	0.719	0.87	0.0339314	HP	Wnk1	Down	HP_sig
Kcnh5	1.21325e-06	-0.282068	0.467	0.673	0.023616	HP	Kcnh5	Down	HP_sig
Plaat3	1.68323e-08	-0.282498	0.337	0.56	0.000327641	HP	Plaat3	Down	HP_sig
Ppp1r11	1.08535e-07	-0.282871	0.552	0.763	0.00211264	HP	Ppp1r11	Down	HP_sig
Gatm	7.27942e-09	-0.283436	0.814	0.945	0.000141694	HP	Gatm	Down	HP_sig
Cep295	2.92238e-07	-0.283779	0.276	0.456	0.00568842	HP	Cep295	Down	HP_sig
Npc1	5.83439e-07	-0.283936	0.503	0.715	0.0113566	HP	Npc1	Down	HP_sig
Zfp790	2.2845e-06	-0.284045	0.175	0.318	0.0444677	HP	Zfp790	Down	HP_sig
Msrb1	1.58676e-06	-0.284066	0.431	0.637	0.0308862	HP	Msrb1	Down	HP_sig
Tmpo	6.92454e-07	-0.284635	0.292	0.473	0.0134786	HP	Tmpo	Down	HP_sig
Bdh1	9.42002e-07	-0.284827	0.792	0.909	0.0183361	HP	Bdh1	Down	HP_sig
Cfl2	2.20397e-08	-0.285269	0.842	0.94	0.000429003	HP	Cfl2	Down	HP_sig
Pgap1	1.23946e-06	-0.285373	0.377	0.577	0.024126	HP	Pgap1	Down	HP_sig
Tesk1	4.21935e-07	-0.286097	0.408	0.613	0.00821297	HP	Tesk1	Down	HP_sig
Rtel1	1.71195e-07	-0.286125	0.217	0.387	0.00333231	HP	Rtel1	Down	HP_sig
Ninj1	9.17808e-07	-0.286428	0.34	0.527	0.0178651	HP	Ninj1	Down	HP_sig
Peg3	7.80446e-09	-0.286669	0.899	0.964	0.000151914	HP	Peg3	Down	HP_sig
Impad1	6.3536e-11	-0.286746	0.823	0.951	1.23673e-06	HP	Impad1	Down	HP_sig
Hist1h2bc	1.49341e-09	-0.287254	0.806	0.94	2.90692e-05	HP	Hist1h2bc	Down	HP_sig
Wipi1	9.60658e-07	-0.287541	0.347	0.544	0.0186992	HP	Wipi1	Down	HP_sig
Slc19a2	1.24037e-06	-0.287547	0.255	0.425	0.0241438	HP	Slc19a2	Down	HP_sig
Hnrnpdl	6.16731e-12	-0.28808	0.925	0.982	1.20047e-07	HP	Hnrnpdl	Down	HP_sig
Cln8	1.56859e-06	-0.288178	0.398	0.599	0.0305327	HP	Cln8	Down	HP_sig
Sash1	6.22841e-08	-0.288723	0.66	0.821	0.00121236	HP	Sash1	Down	HP_sig
Zfp101	4.6984e-08	-0.288986	0.214	0.396	0.000914544	HP	Zfp101	Down	HP_sig
Rad17	9.4262e-07	-0.289602	0.214	0.381	0.0183481	HP	Rad17	Down	HP_sig
Ahctf1	1.66892e-07	-0.290046	0.286	0.471	0.00324855	HP	Ahctf1	Down	HP_sig
Lamtor5	2.19699e-07	-0.290055	0.316	0.509	0.00427644	HP	Lamtor5	Down	HP_sig
Slc25a1	2.24614e-06	-0.290056	0.347	0.526	0.0437212	HP	Slc25a1	Down	HP_sig
Ifrd1	5.23001e-07	-0.290082	0.562	0.772	0.0101802	HP	Ifrd1	Down	HP_sig
Fam189a2	3.1817e-07	-0.290091	0.193	0.35	0.00619317	HP	Fam189a2	Down	HP_sig
Glrx	1.6433e-07	-0.290507	0.227	0.4	0.00319869	HP	Glrx	Down	HP_sig
Usp3	8.45318e-07	-0.291023	0.288	0.476	0.0164541	HP	Usp3	Down	HP_sig
Arl10	5.40616e-07	-0.291559	0.358	0.557	0.0105231	HP	Arl10	Down	HP_sig
Ap3s1	1.9087e-08	-0.291642	0.335	0.549	0.000371529	HP	Ap3s1	Down	HP_sig
Hip1r	1.9084e-07	-0.291793	0.328	0.531	0.0037147	HP	Hip1r	Down	HP_sig
Gjc3	8.68121e-08	-0.293477	0.42	0.637	0.0016898	HP	Gjc3	Down	HP_sig
Erbb3	1.17794e-07	-0.293638	0.188	0.35	0.00229286	HP	Erbb3	Down	HP_sig
Mospd2	1.77717e-07	-0.293896	0.229	0.401	0.00345926	HP	Mospd2	Down	HP_sig
Msi1	5.44041e-08	-0.294056	0.358	0.573	0.00105898	HP	Msi1	Down	HP_sig
Ermp1	2.56323e-06	-0.294455	0.391	0.588	0.0498932	HP	Ermp1	Down	HP_sig
Gusb	1.23055e-06	-0.295539	0.312	0.504	0.0239527	HP	Gusb	Down	HP_sig
Ndufs3	1.44679e-07	-0.295764	0.33	0.536	0.00281618	HP	Ndufs3	Down	HP_sig
Zcchc12	2.03951e-06	-0.296127	0.523	0.692	0.0396991	HP	Zcchc12	Down	HP_sig
Tbc1d5	8.73322e-07	-0.297044	0.401	0.606	0.0169992	HP	Tbc1d5	Down	HP_sig
Kantr	4.00874e-07	-0.297321	0.387	0.588	0.00780301	HP	Kantr	Down	HP_sig
Arsa	7.76175e-07	-0.297349	0.248	0.416	0.0151082	HP	Arsa	Down	HP_sig
Bmp2k	8.57195e-08	-0.297774	0.146	0.297	0.00166853	HP	Bmp2k	Down	HP_sig
Rhbdd3	1.56343e-07	-0.297977	0.333	0.544	0.00304322	HP	Rhbdd3	Down	HP_sig
Ptprd	2.30505e-07	-0.298533	0.792	0.901	0.00448677	HP	Ptprd	Down	HP_sig
Tmem106c	7.98132e-07	-0.298563	0.297	0.478	0.0155356	HP	Tmem106c	Down	HP_sig
Wtip	2.07774e-06	-0.298875	0.236	0.398	0.0404432	HP	Wtip	Down	HP_sig
Enpp5	8.87752e-12	-0.299956	0.903	0.974	1.72801e-07	HP	Enpp5	Down	HP_sig
Urm1	1.49561e-06	-0.300081	0.594	0.781	0.029112	HP	Urm1	Down	HP_sig
Prkab1	4.90709e-07	-0.300331	0.155	0.299	0.00955165	HP	Prkab1	Down	HP_sig
Rfk	3.22109e-07	-0.300504	0.396	0.602	0.00626986	HP	Rfk	Down	HP_sig
Endog	8.68272e-07	-0.300807	0.431	0.637	0.0169009	HP	Endog	Down	HP_sig
Tmem163	2.50961e-09	-0.301158	0.656	0.867	4.88497e-05	HP	Tmem163	Down	HP_sig
Aqp4	8.4455e-08	-0.302089	0.556	0.772	0.00164392	HP	Aqp4	Down	HP_sig
Exosc9	7.8595e-08	-0.303129	0.401	0.637	0.00152985	HP	Exosc9	Down	HP_sig
Ercc4	2.15514e-06	-0.303454	0.37	0.555	0.0419498	HP	Ercc4	Down	HP_sig
Mettl6	3.628e-07	-0.303521	0.309	0.502	0.0070619	HP	Mettl6	Down	HP_sig
Tab1	2.58055e-07	-0.303744	0.328	0.526	0.00502304	HP	Tab1	Down	HP_sig
Psat1	1.4537e-07	-0.303907	0.679	0.885	0.00282963	HP	Psat1	Down	HP_sig
Cyp2j9	2.08411e-07	-0.304102	0.24	0.414	0.00405671	HP	Cyp2j9	Down	HP_sig
Plxdc1	2.8971e-10	-0.304533	0.238	0.464	5.63921e-06	HP	Plxdc1	Down	HP_sig
Asna1	4.80015e-08	-0.305154	0.752	0.909	0.000934349	HP	Asna1	Down	HP_sig
Cdc42ep1	2.11014e-07	-0.305271	0.269	0.458	0.00410738	HP	Cdc42ep1	Down	HP_sig
Hddc2	7.99146e-08	-0.305297	0.281	0.476	0.00155554	HP	Hddc2	Down	HP_sig
H1f0	3.41711e-08	-0.30585	0.719	0.891	0.000665141	HP	H1f0	Down	HP_sig
Tmbim6	1.82949e-11	-0.305884	0.788	0.918	3.56111e-07	HP	Tmbim6	Down	HP_sig
B4galt3	2.53665e-06	-0.306043	0.576	0.752	0.0493758	HP	B4galt3	Down	HP_sig
S100pbp	2.58957e-07	-0.306223	0.38	0.578	0.0050406	HP	S100pbp	Down	HP_sig
Ric8b	4.42279e-08	-0.30635	0.385	0.6	0.000860896	HP	Ric8b	Down	HP_sig
Plpp1	1.0544e-06	-0.306594	0.332	0.526	0.020524	HP	Plpp1	Down	HP_sig
Zfp516	2.27789e-08	-0.30674	0.142	0.297	0.000443392	HP	Zfp516	Down	HP_sig
Ptp4a2	9.3574e-10	-0.306884	0.719	0.863	1.82142e-05	HP	Ptp4a2	Down	HP_sig
Il17ra	1.87505e-06	-0.307026	0.128	0.254	0.0364979	HP	Il17ra	Down	HP_sig
Brf2	1.87578e-06	-0.307859	0.182	0.325	0.036512	HP	Brf2	Down	HP_sig
Smim19	5.96605e-09	-0.308348	0.373	0.6	0.000116129	HP	Smim19	Down	HP_sig
Ddx3x	4.29968e-13	-0.308665	0.873	0.967	8.36933e-09	HP	Ddx3x	Down	HP_sig
H3f3b	2.99187e-09	-0.308666	0.811	0.936	5.82368e-05	HP	H3f3b	Down	HP_sig
Gsg1l	8.94291e-08	-0.30941	0.309	0.518	0.00174074	HP	Gsg1l	Down	HP_sig
Elovl7	5.95711e-07	-0.309785	0.389	0.588	0.0115955	HP	Elovl7	Down	HP_sig
Tmem59	1.9004e-09	-0.309885	0.741	0.885	3.69913e-05	HP	Tmem59	Down	HP_sig
Tmem130	2.29135e-07	-0.310198	0.7	0.838	0.00446011	HP	Tmem130	Down	HP_sig
Nuak1	3.54942e-07	-0.310318	0.384	0.606	0.00690895	HP	Nuak1	Down	HP_sig
Dclk3	2.92949e-08	-0.311055	0.384	0.615	0.000570225	HP	Dclk3	Down	HP_sig
Mpdu1	3.63999e-09	-0.311412	0.474	0.712	7.08524e-05	HP	Mpdu1	Down	HP_sig
Chic2	2.04776e-06	-0.312123	0.441	0.641	0.0398596	HP	Chic2	Down	HP_sig
Hnrnpr	1.91933e-06	-0.312129	0.122	0.243	0.0373597	HP	Hnrnpr	Down	HP_sig
Necab2	1.55588e-07	-0.312982	0.595	0.776	0.00302852	HP	Necab2	Down	HP_sig
Aatk	5.7825e-17	-0.313391	0.932	0.984	1.12556e-12	HP	Aatk	Down	HP_sig
Slc52a2	6.28171e-08	-0.314756	0.168	0.334	0.00122273	HP	Slc52a2	Down	HP_sig
Calr	7.9851e-13	-0.314916	0.899	0.967	1.5543e-08	HP	Calr	Down	HP_sig
Kbtbd4	3.10181e-07	-0.315402	0.347	0.553	0.00603766	HP	Kbtbd4	Down	HP_sig
Mex3d	8.37257e-07	-0.315674	0.373	0.58	0.0162972	HP	Mex3d	Down	HP_sig
Slf2	1.20426e-06	-0.316155	0.214	0.378	0.023441	HP	Slf2	Down	HP_sig
Cpox	4.21685e-07	-0.316297	0.562	0.768	0.00820811	HP	Cpox	Down	HP_sig
Xbp1	1.16934e-06	-0.316733	0.45	0.639	0.0227611	HP	Xbp1	Down	HP_sig
Trpm2	6.60063e-07	-0.317518	0.262	0.432	0.0128481	HP	Trpm2	Down	HP_sig
Lgi2	3.046e-08	-0.317734	0.276	0.476	0.000592903	HP	Lgi2	Down	HP_sig
Ltbp3	1.34419e-06	-0.317755	0.238	0.403	0.0261648	HP	Ltbp3	Down	HP_sig
Mzt1	3.35215e-08	-0.317965	0.689	0.869	0.000652495	HP	Mzt1	Down	HP_sig
Itfg2	1.16887e-06	-0.318484	0.257	0.427	0.022752	HP	Itfg2	Down	HP_sig
Ppp3cc	1.03247e-06	-0.318887	0.257	0.427	0.020097	HP	Ppp3cc	Down	HP_sig
Slc7a8	3.67916e-07	-0.318983	0.484	0.681	0.00716148	HP	Slc7a8	Down	HP_sig
Fitm2	2.18941e-06	-0.319244	0.326	0.504	0.042617	HP	Fitm2	Down	HP_sig
Msmo1	1.64645e-09	-0.319478	0.689	0.896	3.20481e-05	HP	Msmo1	Down	HP_sig
Parm1	1.05548e-07	-0.31949	0.339	0.546	0.00205449	HP	Parm1	Down	HP_sig
Hapln4	1.20707e-08	-0.319732	0.486	0.724	0.000234956	HP	Hapln4	Down	HP_sig
Snx17	1.0479e-06	-0.320235	0.519	0.732	0.0203973	HP	Snx17	Down	HP_sig
Fjx1	6.7388e-09	-0.320954	0.53	0.768	0.000131171	HP	Fjx1	Down	HP_sig
Adamts4	2.64438e-10	-0.320992	0.273	0.498	5.14729e-06	HP	Adamts4	Down	HP_sig
Lzts2	1.17448e-07	-0.321374	0.385	0.606	0.00228613	HP	Lzts2	Down	HP_sig
Dgat1	5.21342e-08	-0.321543	0.135	0.283	0.00101479	HP	Dgat1	Down	HP_sig
Alkbh3	7.39148e-07	-0.321579	0.312	0.5	0.0143875	HP	Alkbh3	Down	HP_sig
Tmem87b	2.40541e-07	-0.321717	0.323	0.518	0.00468212	HP	Tmem87b	Down	HP_sig
Lrrc8d	1.6722e-07	-0.322695	0.406	0.615	0.00325494	HP	Lrrc8d	Down	HP_sig
Prmt6	3.46843e-07	-0.324095	0.385	0.591	0.00675129	HP	Prmt6	Down	HP_sig
Gss	4.75241e-08	-0.324389	0.316	0.527	0.000925056	HP	Gss	Down	HP_sig
Rdh13	3.23737e-07	-0.324946	0.288	0.482	0.00630155	HP	Rdh13	Down	HP_sig
Lgals8	2.81017e-09	-0.325617	0.365	0.591	5.47e-05	HP	Lgals8	Down	HP_sig
Cirbp	4.7787e-09	-0.325743	0.727	0.892	9.30173e-05	HP	Cirbp	Down	HP_sig
Uros	9.27349e-08	-0.326185	0.21	0.38	0.00180509	HP	Uros	Down	HP_sig
Hhip	2.02902e-06	-0.326242	0.21	0.361	0.0394949	HP	Hhip	Down	HP_sig
B4gat1	1.25616e-06	-0.326921	0.535	0.719	0.0244511	HP	B4gat1	Down	HP_sig
Shtn1	6.00953e-07	-0.327248	0.406	0.6	0.0116975	HP	Shtn1	Down	HP_sig
Rev1	5.01265e-07	-0.327628	0.382	0.584	0.00975711	HP	Rev1	Down	HP_sig
Wls	1.78194e-08	-0.328199	0.453	0.701	0.000346854	HP	Wls	Down	HP_sig
Lgi3	3.31798e-10	-0.329441	0.769	0.927	6.45845e-06	HP	Lgi3	Down	HP_sig
Hsd17b11	1.51334e-07	-0.330239	0.46	0.677	0.00294573	HP	Hsd17b11	Down	HP_sig
Ube2v2	5.55006e-07	-0.330414	0.545	0.748	0.0108032	HP	Ube2v2	Down	HP_sig
Unc5b	8.28847e-09	-0.330987	0.214	0.396	0.000161335	HP	Unc5b	Down	HP_sig
Pcnp	1.31246e-07	-0.331641	0.628	0.819	0.0025547	HP	Pcnp	Down	HP_sig
Isy1	5.797e-07	-0.331913	0.229	0.394	0.0112839	HP	Isy1	Down	HP_sig
Sat2	1.36432e-07	-0.333109	0.21	0.383	0.00265565	HP	Sat2	Down	HP_sig
Arrdc3	2.59779e-07	-0.33435	0.396	0.6	0.0050566	HP	Arrdc3	Down	HP_sig
Oplah	5.65677e-07	-0.334453	0.193	0.35	0.0110109	HP	Oplah	Down	HP_sig
Lrrc20	2.29632e-07	-0.334502	0.347	0.555	0.00446978	HP	Lrrc20	Down	HP_sig
Asns	3.95837e-08	-0.334708	0.554	0.761	0.000770498	HP	Asns	Down	HP_sig
Grin2c	1.76296e-09	-0.334884	0.385	0.635	3.4316e-05	HP	Grin2c	Down	HP_sig
Zscan25	8.58659e-07	-0.335035	0.243	0.411	0.0167138	HP	Zscan25	Down	HP_sig
Prmt3	6.21285e-07	-0.335102	0.375	0.58	0.0120933	HP	Prmt3	Down	HP_sig
Crbn	1.1234e-08	-0.335389	0.281	0.489	0.00021867	HP	Crbn	Down	HP_sig
Wdr91	1.21144e-06	-0.335492	0.113	0.234	0.0235807	HP	Wdr91	Down	HP_sig
Npas2	8.97599e-08	-0.335751	0.38	0.578	0.00174718	HP	Npas2	Down	HP_sig
Relt	9.67525e-07	-0.336121	0.146	0.281	0.0188329	HP	Relt	Down	HP_sig
Pcdhac2	2.6068e-07	-0.336303	0.293	0.476	0.00507413	HP	Pcdhac2	Down	HP_sig
Grid2	4.23515e-08	-0.336306	0.184	0.35	0.000824373	HP	Grid2	Down	HP_sig
Adcy5	1.16152e-08	-0.336685	0.278	0.48	0.000226089	HP	Adcy5	Down	HP_sig
Fzd6	2.11149e-07	-0.336839	0.158	0.308	0.00411001	HP	Fzd6	Down	HP_sig
Desi1	4.40463e-09	-0.337276	0.689	0.876	8.5736e-05	HP	Desi1	Down	HP_sig
N4bp2l1	4.69726e-07	-0.337357	0.363	0.555	0.00914322	HP	N4bp2l1	Down	HP_sig
Ssr3	1.32728e-06	-0.337507	0.575	0.779	0.0258355	HP	Ssr3	Down	HP_sig
Gpr37	1.33872e-08	-0.338712	0.585	0.799	0.000260582	HP	Gpr37	Down	HP_sig
Rcan2	8.67368e-09	-0.338974	0.623	0.825	0.000168833	HP	Rcan2	Down	HP_sig
Zcrb1	1.48526e-07	-0.338983	0.227	0.405	0.00289107	HP	Zcrb1	Down	HP_sig
Nwd2	1.28604e-07	-0.339181	0.41	0.626	0.00250328	HP	Nwd2	Down	HP_sig
Lpcat3	1.86941e-08	-0.339266	0.203	0.381	0.00036388	HP	Lpcat3	Down	HP_sig
Ppfibp1	6.21814e-07	-0.339452	0.304	0.491	0.0121036	HP	Ppfibp1	Down	HP_sig
Cgref1	1.7457e-08	-0.339932	0.247	0.438	0.000339801	HP	Cgref1	Down	HP_sig
Acox3	1.86444e-07	-0.34021	0.21	0.378	0.00362913	HP	Acox3	Down	HP_sig
Slc35b3	1.48084e-08	-0.340347	0.217	0.401	0.000288246	HP	Slc35b3	Down	HP_sig
Cry1	1.77708e-06	-0.341826	0.203	0.35	0.0345908	HP	Cry1	Down	HP_sig
Pdss1	6.80657e-07	-0.342689	0.236	0.407	0.013249	HP	Pdss1	Down	HP_sig
Tmem56	1.05199e-08	-0.343731	0.326	0.536	0.00020477	HP	Tmem56	Down	HP_sig
Cnep1r1	6.92825e-08	-0.343897	0.465	0.675	0.00134858	HP	Cnep1r1	Down	HP_sig
Ighm	5.02042e-09	-0.344909	0.208	0.4	9.77225e-05	HP	Ighm	Down	HP_sig
Zfp777	1.47053e-06	-0.346493	0.469	0.659	0.0286238	HP	Zfp777	Down	HP_sig
Ptpdc1	1.08637e-06	-0.346739	0.37	0.558	0.0211462	HP	Ptpdc1	Down	HP_sig
Abca5	2.96802e-08	-0.347604	0.365	0.578	0.000577725	HP	Abca5	Down	HP_sig
Nefh	5.69843e-09	-0.348257	0.512	0.717	0.00011092	HP	Nefh	Down	HP_sig
Cnpy3	1.2861e-06	-0.348571	0.458	0.673	0.025034	HP	Cnpy3	Down	HP_sig
Dstn	8.37708e-08	-0.348714	0.582	0.772	0.0016306	HP	Dstn	Down	HP_sig
Ngly1	7.18271e-07	-0.348768	0.278	0.46	0.0139811	HP	Ngly1	Down	HP_sig
Ppp1r14a	2.02575e-09	-0.348929	0.547	0.776	3.94313e-05	HP	Ppp1r14a	Down	HP_sig
Mbp	5.59707e-15	-0.349705	1	1	1.08947e-10	HP	Mbp	Down	HP_sig
Card19	6.92138e-09	-0.349793	0.288	0.496	0.000134725	HP	Card19	Down	HP_sig
Dennd3	1.56771e-07	-0.35005	0.127	0.265	0.00305155	HP	Dennd3	Down	HP_sig
Tapt1	3.8022e-08	-0.350135	0.536	0.752	0.000740099	HP	Tapt1	Down	HP_sig
Setdb2	8.88756e-07	-0.350156	0.102	0.219	0.0172996	HP	Setdb2	Down	HP_sig
Tmbim1	8.02736e-10	-0.350284	0.387	0.63	1.56253e-05	HP	Tmbim1	Down	HP_sig
Abtb2	3.25003e-11	-0.350555	0.184	0.394	6.32618e-07	HP	Abtb2	Down	HP_sig
Cryab	9.17669e-10	-0.350745	0.811	0.938	1.78624e-05	HP	Cryab	Down	HP_sig
2024-09-07	5.84305e-11	-0.350967	0.825	0.942	1.13735e-06	HP	2024-09-07	Down	HP_sig
Tyw3	9.3251e-07	-0.35113	0.201	0.354	0.0181513	HP	Tyw3	Down	HP_sig
Cdkn2aip	1.5395e-07	-0.351356	0.205	0.37	0.00299664	HP	Cdkn2aip	Down	HP_sig
Mob2	4.02026e-08	-0.352319	0.328	0.538	0.000782543	HP	Mob2	Down	HP_sig
Cdr2l	1.15999e-07	-0.352325	0.236	0.414	0.00225793	HP	Cdr2l	Down	HP_sig
Rora	7.31084e-11	-0.352876	0.67	0.88	1.42306e-06	HP	Rora	Down	HP_sig
Cd82	1.36533e-12	-0.354444	0.28	0.544	2.65762e-08	HP	Cd82	Down	HP_sig
Phldb1	1.83045e-10	-0.354481	0.752	0.929	3.56297e-06	HP	Phldb1	Down	HP_sig
Camk1	3.51964e-08	-0.354612	0.392	0.622	0.000685098	HP	Camk1	Down	HP_sig
Rhou	6.83139e-10	-0.355073	0.543	0.785	1.32973e-05	HP	Rhou	Down	HP_sig
Srsf5	1.5145e-10	-0.356362	0.793	0.907	2.94798e-06	HP	Srsf5	Down	HP_sig
Dph3	1.28523e-08	-0.356456	0.203	0.387	0.000250169	HP	Dph3	Down	HP_sig
Myrf	2.01477e-11	-0.357286	0.557	0.799	3.92175e-07	HP	Myrf	Down	HP_sig
Cnp	3.50312e-15	-0.358684	1	1	6.81883e-11	HP	Cnp	Down	HP_sig
Dnajb11	1.51672e-08	-0.359689	0.644	0.83	0.00029523	HP	Dnajb11	Down	HP_sig
Ttyh2	3.04846e-10	-0.360499	0.325	0.564	5.93382e-06	HP	Ttyh2	Down	HP_sig
Zfp943	4.06346e-07	-0.360517	0.127	0.259	0.00790953	HP	Zfp943	Down	HP_sig
Metrnl	5.49275e-07	-0.361043	0.167	0.312	0.0106916	HP	Metrnl	Down	HP_sig
Utp11	1.62484e-08	-0.361197	0.345	0.568	0.000316274	HP	Utp11	Down	HP_sig
Pcp4	1.17667e-16	-0.36121	0.977	0.989	2.29039e-12	HP	Pcp4	Down	HP_sig
Dipk2a	1.40204e-07	-0.361374	0.429	0.648	0.00272907	HP	Dipk2a	Down	HP_sig
N4bp3	1.79085e-06	-0.362917	0.165	0.301	0.0348589	HP	N4bp3	Down	HP_sig
Trp53bp2	5.98641e-09	-0.363615	0.387	0.606	0.000116526	HP	Trp53bp2	Down	HP_sig
Tlk2	6.37893e-07	-0.364014	0.481	0.686	0.0124166	HP	Tlk2	Down	HP_sig
Ift43	8.03835e-07	-0.364365	0.214	0.37	0.0156467	HP	Ift43	Down	HP_sig
Slc35g2	7.18463e-08	-0.365178	0.248	0.438	0.00139849	HP	Slc35g2	Down	HP_sig
Ell	3.90671e-08	-0.365295	0.259	0.451	0.000760442	HP	Ell	Down	HP_sig
Hist1h1c	1.04738e-11	-0.366335	0.797	0.942	2.03873e-07	HP	Hist1h1c	Down	HP_sig
Smco3	1.8114e-06	-0.36656	0.139	0.266	0.0352589	HP	Smco3	Down	HP_sig
Pacs2	6.22411e-12	-0.366836	0.783	0.907	1.21152e-07	HP	Pacs2	Down	HP_sig
Pogk	1.70661e-06	-0.367864	0.269	0.438	0.0332191	HP	Pogk	Down	HP_sig
Rhog	5.16351e-10	-0.367981	0.227	0.434	1.00508e-05	HP	Rhog	Down	HP_sig
Slc16a14	5.24506e-07	-0.369202	0.215	0.378	0.0102095	HP	Slc16a14	Down	HP_sig
Acad9	1.82427e-08	-0.369419	0.189	0.365	0.000355094	HP	Acad9	Down	HP_sig
Cmtm5	7.75141e-07	-0.369679	0.405	0.609	0.0150881	HP	Cmtm5	Down	HP_sig
Gas2	1.47932e-07	-0.370384	0.24	0.42	0.0028795	HP	Gas2	Down	HP_sig
Htr2c	8.02956e-10	-0.370583	0.215	0.407	1.56295e-05	HP	Htr2c	Down	HP_sig
Tram1l1	5.48646e-08	-0.371097	0.403	0.617	0.00106794	HP	Tram1l1	Down	HP_sig
LTO1	8.44707e-07	-0.371556	0.248	0.418	0.0164422	HP	LTO1	Down	HP_sig
Cd9	2.84347e-10	-0.371747	0.507	0.75	5.53482e-06	HP	Cd9	Down	HP_sig
Lhfpl3	1.73066e-09	-0.37397	0.455	0.706	3.36872e-05	HP	Lhfpl3	Down	HP_sig
Ano4	2.85938e-11	-0.373994	0.389	0.664	5.56579e-07	HP	Ano4	Down	HP_sig
Klhl32	1.7719e-09	-0.374322	0.17	0.352	3.449e-05	HP	Klhl32	Down	HP_sig
Cpne9	1.22073e-06	-0.374509	0.443	0.628	0.0237615	HP	Cpne9	Down	HP_sig
Msantd3	3.21014e-07	-0.374717	0.345	0.54	0.00624854	HP	Msantd3	Down	HP_sig
Tdg	5.97914e-08	-0.376655	0.382	0.593	0.00116384	HP	Tdg	Down	HP_sig
Mobp	6.97828e-16	-0.378483	1	1	1.35832e-11	HP	Mobp	Down	HP_sig
Aldh9a1	1.22335e-06	-0.378534	0.212	0.361	0.0238126	HP	Aldh9a1	Down	HP_sig
Tmem63a	4.92708e-09	-0.37874	0.356	0.577	9.59056e-05	HP	Tmem63a	Down	HP_sig
Lama5	8.00939e-07	-0.379182	0.116	0.241	0.0155903	HP	Lama5	Down	HP_sig
Nid2	1.24407e-06	-0.380604	0.13	0.257	0.0242159	HP	Nid2	Down	HP_sig
Matn4	1.08084e-06	-0.381272	0.17	0.316	0.0210385	HP	Matn4	Down	HP_sig
Krt12	6.92029e-07	-0.382638	0.113	0.237	0.0134703	HP	Krt12	Down	HP_sig
Ppil4	9.79027e-08	-0.383041	0.439	0.641	0.00190568	HP	Ppil4	Down	HP_sig
Btd	2.13334e-07	-0.383614	0.146	0.292	0.00415254	HP	Btd	Down	HP_sig
Heatr5b	4.27128e-08	-0.383772	0.351	0.549	0.000831404	HP	Heatr5b	Down	HP_sig
Mapk6	1.36399e-09	-0.383878	0.3	0.516	2.65501e-05	HP	Mapk6	Down	HP_sig
Gatc	9.78247e-08	-0.384543	0.335	0.52	0.00190416	HP	Gatc	Down	HP_sig
Sumf1	8.24715e-09	-0.385104	0.311	0.518	0.000160531	HP	Sumf1	Down	HP_sig
Ptcd3	4.76092e-08	-0.385369	0.318	0.522	0.000926714	HP	Ptcd3	Down	HP_sig
Cdh6	2.4931e-07	-0.385501	0.241	0.416	0.00485282	HP	Cdh6	Down	HP_sig
Pllp	3.10739e-12	-0.385954	0.764	0.923	6.04854e-08	HP	Pllp	Down	HP_sig
Penk	1.2871e-08	-0.386173	0.392	0.626	0.000250534	HP	Penk	Down	HP_sig
Zfyve16	4.99669e-08	-0.386513	0.224	0.401	0.000972605	HP	Zfyve16	Down	HP_sig
Ralbp1	2.83258e-07	-0.386974	0.514	0.714	0.00551361	HP	Ralbp1	Down	HP_sig
Rnf152	1.18171e-07	-0.386981	0.207	0.372	0.0023002	HP	Rnf152	Down	HP_sig
P4ha2	1.46753e-06	-0.388373	0.189	0.334	0.0285655	HP	P4ha2	Down	HP_sig
Slc16a1	3.74249e-10	-0.388821	0.297	0.529	7.28476e-06	HP	Slc16a1	Down	HP_sig
Adpgk	3.52453e-07	-0.389257	0.292	0.478	0.00686049	HP	Adpgk	Down	HP_sig
Lhfp	4.06957e-09	-0.390791	0.372	0.602	7.92141e-05	HP	Lhfp	Down	HP_sig
Kif26a	1.68962e-06	-0.39086	0.106	0.221	0.0328885	HP	Kif26a	Down	HP_sig
Lpar1	5.57172e-12	-0.391074	0.396	0.673	1.08454e-07	HP	Lpar1	Down	HP_sig
Chd1	5.41166e-09	-0.39136	0.198	0.38	0.000105338	HP	Chd1	Down	HP_sig
Trpm4	4.26914e-07	-0.391779	0.151	0.292	0.00830989	HP	Trpm4	Down	HP_sig
Cmbl	1.87985e-06	-0.392033	0.106	0.217	0.0365913	HP	Cmbl	Down	HP_sig
Ephb3	1.01638e-07	-0.392591	0.278	0.462	0.00197838	HP	Ephb3	Down	HP_sig
Trim26	5.05437e-08	-0.39287	0.25	0.436	0.000983834	HP	Trim26	Down	HP_sig
Armh4	2.57206e-09	-0.393182	0.182	0.372	5.00651e-05	HP	Armh4	Down	HP_sig
Mysm1	4.90298e-07	-0.393977	0.194	0.339	0.00954366	HP	Mysm1	Down	HP_sig
Efnb3	1.53841e-10	-0.394127	0.675	0.887	2.99451e-06	HP	Efnb3	Down	HP_sig
Pdgfrb	3.06345e-09	-0.394975	0.181	0.361	5.96301e-05	HP	Pdgfrb	Down	HP_sig
Trnau1ap	5.62474e-08	-0.395049	0.247	0.423	0.00109486	HP	Trnau1ap	Down	HP_sig
Litaf	9.20283e-11	-0.396618	0.286	0.518	1.79133e-06	HP	Litaf	Down	HP_sig
Sp4	7.51336e-09	-0.398369	0.405	0.646	0.000146247	HP	Sp4	Down	HP_sig
Polr3c	1.83034e-06	-0.399093	0.241	0.401	0.0356275	HP	Polr3c	Down	HP_sig
Tspan9	1.48652e-08	-0.399512	0.319	0.531	0.000289351	HP	Tspan9	Down	HP_sig
Heyl	6.38621e-07	-0.400388	0.125	0.254	0.0124308	HP	Heyl	Down	HP_sig
Hapln2	5.04668e-07	-0.400488	0.128	0.259	0.00982335	HP	Hapln2	Down	HP_sig
Tuba8	5.58777e-07	-0.401565	0.127	0.257	0.0108766	HP	Tuba8	Down	HP_sig
Prps2	2.39086e-09	-0.402216	0.359	0.591	4.6538e-05	HP	Prps2	Down	HP_sig
Cplx3	1.08947e-09	-0.405188	0.153	0.325	2.12066e-05	HP	Cplx3	Down	HP_sig
Actr6	1.67356e-06	-0.407578	0.175	0.316	0.0325758	HP	Actr6	Down	HP_sig
Ccp110	7.00413e-08	-0.408522	0.385	0.595	0.00136335	HP	Ccp110	Down	HP_sig
Nxph3	2.44194e-08	-0.408827	0.229	0.42	0.000475324	HP	Nxph3	Down	HP_sig
Ncbp3	4.63009e-11	-0.409263	0.326	0.562	9.01246e-07	HP	Ncbp3	Down	HP_sig
Adam4	2.02156e-06	-0.409328	0.217	0.367	0.0393497	HP	Adam4	Down	HP_sig
Kctd7	2.03182e-06	-0.4101	0.128	0.252	0.0395495	HP	Kctd7	Down	HP_sig
Rapgef6	9.40693e-09	-0.41157	0.229	0.423	0.000183106	HP	Rapgef6	Down	HP_sig
Mcam	5.37702e-09	-0.412324	0.203	0.387	0.000104664	HP	Mcam	Down	HP_sig
Spata5	4.07101e-07	-0.412371	0.292	0.467	0.00792422	HP	Spata5	Down	HP_sig
Trim17	2.08789e-06	-0.413357	0.163	0.296	0.0406407	HP	Trim17	Down	HP_sig
Ppm1d	9.85068e-08	-0.413368	0.286	0.473	0.00191743	HP	Ppm1d	Down	HP_sig
Swt1	6.15948e-07	-0.414816	0.172	0.316	0.0119894	HP	Swt1	Down	HP_sig
Chrnb2	4.35482e-09	-0.414872	0.472	0.701	8.47666e-05	HP	Chrnb2	Down	HP_sig
Gsn	3.6071e-12	-0.417224	0.781	0.934	7.02122e-08	HP	Gsn	Down	HP_sig
Pla2g7	1.05746e-08	-0.417338	0.554	0.776	0.000205835	HP	Pla2g7	Down	HP_sig
Ormdl3	2.63491e-07	-0.419001	0.238	0.403	0.00512884	HP	Ormdl3	Down	HP_sig
Csgalnact2	1.98164e-09	-0.42051	0.274	0.482	3.85726e-05	HP	Csgalnact2	Down	HP_sig
Cbln2	1.18045e-09	-0.421429	0.194	0.387	2.29774e-05	HP	Cbln2	Down	HP_sig
Kctd9	5.08461e-07	-0.423886	0.139	0.272	0.0098972	HP	Kctd9	Down	HP_sig
Ppan	1.2267e-09	-0.424178	0.264	0.48	2.38777e-05	HP	Ppan	Down	HP_sig
Gdpd5	1.19968e-08	-0.424607	0.292	0.491	0.000233518	HP	Gdpd5	Down	HP_sig
Apod	1.03681e-15	-0.424669	0.84	0.976	2.01815e-11	HP	Apod	Down	HP_sig
Sorcs1	9.45812e-08	-0.424711	0.128	0.272	0.00184102	HP	Sorcs1	Down	HP_sig
Retreg3	9.62127e-09	-0.424852	0.493	0.717	0.000187278	HP	Retreg3	Down	HP_sig
Rcbtb1	6.17474e-10	-0.426159	0.306	0.536	1.20191e-05	HP	Rcbtb1	Down	HP_sig
Cstf3	3.7602e-07	-0.427829	0.267	0.451	0.00731923	HP	Cstf3	Down	HP_sig
Rbfa	1.70352e-06	-0.428548	0.271	0.431	0.033159	HP	Rbfa	Down	HP_sig
Prkcg	3.09596e-11	-0.428827	0.62	0.852	6.02629e-07	HP	Prkcg	Down	HP_sig
Trf	4.24078e-17	-0.430324	0.872	0.969	8.25468e-13	HP	Trf	Down	HP_sig
Adgrf5	1.04093e-07	-0.430453	0.295	0.493	0.00202617	HP	Adgrf5	Down	HP_sig
Prkcq	1.21423e-10	-0.431832	0.234	0.454	2.3635e-06	HP	Prkcq	Down	HP_sig
Tinf2	2.05536e-06	-0.433178	0.149	0.281	0.0400075	HP	Tinf2	Down	HP_sig
Ddr1	3.35476e-12	-0.434176	0.611	0.852	6.53005e-08	HP	Ddr1	Down	HP_sig
Ntmt1	3.30114e-09	-0.435112	0.342	0.56	6.42566e-05	HP	Ntmt1	Down	HP_sig
Ube2d2a	8.92278e-08	-0.437341	0.41	0.602	0.00173682	HP	Ube2d2a	Down	HP_sig
Hr	5.09277e-10	-0.437365	0.344	0.586	9.91307e-06	HP	Hr	Down	HP_sig
Fam102a	5.16566e-13	-0.438033	0.457	0.745	1.0055e-08	HP	Fam102a	Down	HP_sig
Tspan2	1.75648e-19	-0.438158	0.962	0.996	3.41899e-15	HP	Tspan2	Down	HP_sig
Zfp105	6.03069e-07	-0.438306	0.102	0.221	0.0117387	HP	Zfp105	Down	HP_sig
Otud1	2.59895e-07	-0.438512	0.175	0.325	0.00505886	HP	Otud1	Down	HP_sig
Pex1	2.84149e-07	-0.439163	0.299	0.48	0.00553096	HP	Pex1	Down	HP_sig
Ramac	1.46518e-08	-0.439372	0.229	0.416	0.000285198	HP	Ramac	Down	HP_sig
Prr18	1.13736e-10	-0.440301	0.28	0.511	2.21386e-06	HP	Prr18	Down	HP_sig
Magt1	5.81818e-08	-0.440464	0.186	0.349	0.00113251	HP	Magt1	Down	HP_sig
Gal3st1	2.64408e-09	-0.441139	0.38	0.611	5.14671e-05	HP	Gal3st1	Down	HP_sig
Tmem176a	1.37712e-08	-0.447061	0.17	0.338	0.000268057	HP	Tmem176a	Down	HP_sig
Tac1	1.09502e-06	-0.447645	0.172	0.314	0.0213145	HP	Tac1	Down	HP_sig
Prdx3	1.09418e-08	-0.448107	0.339	0.544	0.000212982	HP	Prdx3	Down	HP_sig
Rasgef1b	9.2421e-11	-0.448818	0.401	0.648	1.79897e-06	HP	Rasgef1b	Down	HP_sig
Frmd8	7.28755e-10	-0.450349	0.243	0.456	1.41852e-05	HP	Frmd8	Down	HP_sig
Trim62	4.25278e-08	-0.450544	0.17	0.328	0.000827803	HP	Trim62	Down	HP_sig
Peg10	9.97372e-07	-0.452336	0.156	0.29	0.0194139	HP	Peg10	Down	HP_sig
Dph5	1.12405e-07	-0.45365	0.193	0.358	0.00218796	HP	Dph5	Down	HP_sig
Cct7	1.40976e-08	-0.455171	0.444	0.651	0.000274409	HP	Cct7	Down	HP_sig
Lrp4	9.91603e-07	-0.455379	0.134	0.263	0.0193016	HP	Lrp4	Down	HP_sig
Pla2g15	3.17871e-09	-0.455515	0.247	0.453	6.18737e-05	HP	Pla2g15	Down	HP_sig
Iffo2	3.07489e-07	-0.456546	0.208	0.363	0.00598526	HP	Iffo2	Down	HP_sig
Tmem98	1.06115e-11	-0.457058	0.307	0.557	2.06552e-07	HP	Tmem98	Down	HP_sig
Lca5	4.0473e-09	-0.457709	0.167	0.339	7.87806e-05	HP	Lca5	Down	HP_sig
Gdap1	2.39833e-08	-0.458126	0.405	0.62	0.000466834	HP	Gdap1	Down	HP_sig
Sox8	7.76296e-10	-0.459418	0.561	0.781	1.51106e-05	HP	Sox8	Down	HP_sig
Nars2	1.70337e-06	-0.460714	0.194	0.341	0.0331561	HP	Nars2	Down	HP_sig
Sirt1	2.47794e-08	-0.461722	0.139	0.29	0.000482332	HP	Sirt1	Down	HP_sig
Bbx	1.70522e-09	-0.462085	0.312	0.533	3.31922e-05	HP	Bbx	Down	HP_sig
Ccdc136	2.2905e-12	-0.463556	0.576	0.807	4.45847e-08	HP	Ccdc136	Down	HP_sig
Ltbr	1.41485e-06	-0.463578	0.139	0.266	0.02754	HP	Ltbr	Down	HP_sig
Fa2h	2.30908e-16	-0.464387	0.727	0.912	4.49463e-12	HP	Fa2h	Down	HP_sig
Fabp7	6.57059e-12	-0.46459	0.455	0.703	1.27897e-07	HP	Fabp7	Down	HP_sig
Ndrg1	5.93327e-09	-0.465671	0.24	0.438	0.000115491	HP	Ndrg1	Down	HP_sig
Nek7	1.79746e-10	-0.467276	0.392	0.624	3.49876e-06	HP	Nek7	Down	HP_sig
Slc8a3	8.70112e-11	-0.4674	0.231	0.449	1.69367e-06	HP	Slc8a3	Down	HP_sig
Xylt2	3.69927e-10	-0.468074	0.312	0.54	7.20062e-06	HP	Xylt2	Down	HP_sig
Eef1aknmt	2.89386e-07	-0.468553	0.189	0.347	0.00563289	HP	Eef1aknmt	Down	HP_sig
Sbno2	5.3394e-07	-0.468718	0.125	0.254	0.0103931	HP	Sbno2	Down	HP_sig
Sod3	2.51075e-09	-0.46901	0.203	0.398	4.88717e-05	HP	Sod3	Down	HP_sig
Nim1k	2.23084e-07	-0.470737	0.229	0.401	0.00434234	HP	Nim1k	Down	HP_sig
Tmed5	3.36305e-09	-0.471206	0.186	0.367	6.54618e-05	HP	Tmed5	Down	HP_sig
Cpsf1	8.48444e-09	-0.471693	0.267	0.465	0.00016515	HP	Cpsf1	Down	HP_sig
Kcns1	1.80475e-07	-0.472445	0.181	0.334	0.00351295	HP	Kcns1	Down	HP_sig
Mag	6.60569e-21	-0.477383	0.974	0.996	1.2858e-16	HP	Mag	Down	HP_sig
Ermn	8.35949e-13	-0.47745	0.431	0.712	1.62718e-08	HP	Ermn	Down	HP_sig
Tmem88b	4.28768e-11	-0.477481	0.347	0.593	8.34598e-07	HP	Tmem88b	Down	HP_sig
Plekhg3	1.97583e-09	-0.477877	0.215	0.405	3.84595e-05	HP	Plekhg3	Down	HP_sig
Fam222a	1.78106e-08	-0.479282	0.108	0.248	0.000346683	HP	Fam222a	Down	HP_sig
Fbxo32	1.65759e-10	-0.482053	0.144	0.321	3.2265e-06	HP	Fbxo32	Down	HP_sig
Ide	1.4596e-13	-0.484162	0.5	0.75	2.8411e-09	HP	Ide	Down	HP_sig
Mal	1.15711e-22	-0.484923	0.986	1	2.25232e-18	HP	Mal	Down	HP_sig
Hsd17b7	9.52341e-11	-0.484942	0.358	0.602	1.85373e-06	HP	Hsd17b7	Down	HP_sig
Cdr2	5.63808e-09	-0.486201	0.141	0.299	0.000109745	HP	Cdr2	Down	HP_sig
Elovl1	4.52156e-10	-0.486564	0.356	0.593	8.80121e-06	HP	Elovl1	Down	HP_sig
Nup160	1.35844e-06	-0.487459	0.156	0.294	0.026442	HP	Nup160	Down	HP_sig
Adamts20	4.79116e-07	-0.488828	0.118	0.245	0.009326	HP	Adamts20	Down	HP_sig
Myo7a	3.06593e-07	-0.490406	0.148	0.285	0.00596783	HP	Myo7a	Down	HP_sig
Itih5	1.7078e-08	-0.491561	0.274	0.473	0.000332422	HP	Itih5	Down	HP_sig
Pdcd7	3.45589e-10	-0.491658	0.238	0.442	6.72689e-06	HP	Pdcd7	Down	HP_sig
Serinc5	9.07061e-11	-0.496631	0.436	0.668	1.76559e-06	HP	Serinc5	Down	HP_sig
Gtf2ird1	1.1447e-09	-0.496866	0.295	0.507	2.22816e-05	HP	Gtf2ird1	Down	HP_sig
Efhd1	4.48507e-12	-0.497722	0.224	0.46	8.73018e-08	HP	Efhd1	Down	HP_sig
Mvd	1.6145e-13	-0.498384	0.304	0.573	3.14262e-09	HP	Mvd	Down	HP_sig
Bace2	7.38043e-08	-0.499004	0.102	0.232	0.0014366	HP	Bace2	Down	HP_sig
Fahd2a	9.01779e-10	-0.499527	0.198	0.391	1.75531e-05	HP	Fahd2a	Down	HP_sig
Camk2d	1.71764e-11	-0.499599	0.576	0.812	3.34339e-07	HP	Camk2d	Down	HP_sig
Opalin	9.4514e-18	-0.500157	0.655	0.894	1.83972e-13	HP	Opalin	Down	HP_sig
Mettl2	2.08723e-06	-0.500181	0.127	0.248	0.0406279	HP	Mettl2	Down	HP_sig
Slc9a9	1.73311e-08	-0.501887	0.158	0.318	0.00033735	HP	Slc9a9	Down	HP_sig
Elmo1	7.41859e-10	-0.502547	0.257	0.467	1.44403e-05	HP	Elmo1	Down	HP_sig
Tprn	3.48837e-10	-0.504033	0.278	0.495	6.79011e-06	HP	Tprn	Down	HP_sig
Itgb1	1.53203e-12	-0.504159	0.41	0.67	2.9821e-08	HP	Itgb1	Down	HP_sig
Ctla2a	1.89679e-08	-0.506835	0.116	0.261	0.000369211	HP	Ctla2a	Down	HP_sig
Sarnp	1.57126e-10	-0.508095	0.219	0.429	3.05846e-06	HP	Sarnp	Down	HP_sig
Tmem125	3.61868e-13	-0.508687	0.25	0.507	7.04376e-09	HP	Tmem125	Down	HP_sig
Pcdhgb2	1.35353e-07	-0.511102	0.177	0.33	0.00263464	HP	Pcdhgb2	Down	HP_sig
Galnt6	1.93823e-09	-0.51693	0.104	0.254	3.77276e-05	HP	Galnt6	Down	HP_sig
Spata7	5.48271e-10	-0.524253	0.269	0.48	1.06721e-05	HP	Spata7	Down	HP_sig
Hadh	2.30168e-08	-0.52966	0.181	0.349	0.000448022	HP	Hadh	Down	HP_sig
Grwd1	3.26431e-07	-0.531515	0.158	0.301	0.00635399	HP	Grwd1	Down	HP_sig
Insig1	7.52828e-13	-0.532502	0.59	0.814	1.46538e-08	HP	Insig1	Down	HP_sig
Trappc6a	1.38873e-06	-0.534812	0.174	0.307	0.0270315	HP	Trappc6a	Down	HP_sig
Gjc2	7.09082e-14	-0.534852	0.401	0.675	1.38023e-09	HP	Gjc2	Down	HP_sig
Tnfrsf12a	2.59514e-08	-0.535929	0.137	0.286	0.000505145	HP	Tnfrsf12a	Down	HP_sig
Casp9	1.40398e-07	-0.537104	0.174	0.325	0.00273284	HP	Casp9	Down	HP_sig
Wnt3	1.02208e-06	-0.539604	0.118	0.239	0.0198948	HP	Wnt3	Down	HP_sig
Cd68	2.70289e-07	-0.540175	0.163	0.308	0.00526117	HP	Cd68	Down	HP_sig
Gng8	8.59635e-08	-0.540774	0.12	0.255	0.00167328	HP	Gng8	Down	HP_sig
Gmeb2	4.57118e-09	-0.541085	0.191	0.365	8.8978e-05	HP	Gmeb2	Down	HP_sig
Cldn11	4.05163e-23	-0.541402	0.964	0.995	7.88649e-19	HP	Cldn11	Down	HP_sig
Zfp639	4.77808e-09	-0.542184	0.255	0.445	9.30054e-05	HP	Zfp639	Down	HP_sig
Mog	2.02192e-19	-0.544304	0.873	0.974	3.93567e-15	HP	Mog	Down	HP_sig
Plp1	1.31885e-31	-0.546534	1	1	2.56714e-27	HP	Plp1	Down	HP_sig
Cpm	1.57416e-11	-0.547268	0.163	0.363	3.06411e-07	HP	Cpm	Down	HP_sig
Fam120c	6.58499e-07	-0.548481	0.156	0.29	0.0128177	HP	Fam120c	Down	HP_sig
Gpr88	7.31671e-13	-0.548493	0.167	0.387	1.4242e-08	HP	Gpr88	Down	HP_sig
Rab37	2.09056e-09	-0.550837	0.13	0.288	4.06928e-05	HP	Rab37	Down	HP_sig
Mt2	1.02985e-25	-0.551893	0.97	1	2.0046e-21	HP	Mt2	Down	HP_sig
Plcb4	3.5194e-14	-0.55303	0.436	0.714	6.85051e-10	HP	Plcb4	Down	HP_sig
Ugt8a	4.72156e-17	-0.555989	0.727	0.932	9.19051e-13	HP	Ugt8a	Down	HP_sig
Sars2	9.11162e-08	-0.55908	0.177	0.334	0.00177358	HP	Sars2	Down	HP_sig
Rmdn2	1.28372e-08	-0.5601	0.186	0.356	0.000249877	HP	Rmdn2	Down	HP_sig
Spns2	2.40366e-08	-0.563717	0.278	0.465	0.000467873	HP	Spns2	Down	HP_sig
Zfp275	5.06566e-09	-0.567768	0.205	0.383	9.86031e-05	HP	Zfp275	Down	HP_sig
Cnksr3	8.13972e-10	-0.57338	0.165	0.345	1.5844e-05	HP	Cnksr3	Down	HP_sig
Prkcd	2.42465e-16	-0.574	0.609	0.859	4.71957e-12	HP	Prkcd	Down	HP_sig
Tox2	3.63976e-09	-0.575533	0.196	0.374	7.08479e-05	HP	Tox2	Down	HP_sig
Ldlr	1.8753e-10	-0.577496	0.184	0.38	3.65027e-06	HP	Ldlr	Down	HP_sig
Zbtb6	1.22186e-09	-0.578718	0.252	0.453	2.37835e-05	HP	Zbtb6	Down	HP_sig
Zbtb10	1.44909e-07	-0.579484	0.139	0.281	0.00282066	HP	Zbtb10	Down	HP_sig
Osbp	1.11247e-13	-0.591223	0.387	0.659	2.16542e-09	HP	Osbp	Down	HP_sig
Sox10	6.47688e-15	-0.595051	0.401	0.686	1.26073e-10	HP	Sox10	Down	HP_sig
1700088E04Rik	2.34986e-07	-0.596766	0.122	0.25	0.004574	HP	1700088E04Rik	Down	HP_sig
Polk	1.13518e-07	-0.597343	0.137	0.276	0.00220962	HP	Polk	Down	HP_sig
Mphosph9	8.02822e-11	-0.59791	0.189	0.381	1.56269e-06	HP	Mphosph9	Down	HP_sig
Kazn	3.51983e-11	-0.602024	0.219	0.431	6.85135e-07	HP	Kazn	Down	HP_sig
Galnt13	9.60409e-12	-0.603371	0.182	0.391	1.86944e-07	HP	Galnt13	Down	HP_sig
Slc16a6	2.1023e-12	-0.606057	0.156	0.359	4.09213e-08	HP	Slc16a6	Down	HP_sig
Gjb1	3.10493e-12	-0.607906	0.222	0.456	6.04376e-08	HP	Gjb1	Down	HP_sig
Zfp454	6.6261e-08	-0.612706	0.111	0.243	0.00128977	HP	Zfp454	Down	HP_sig
Mrm2	2.24388e-06	-0.618524	0.127	0.245	0.0436771	HP	Mrm2	Down	HP_sig
Vcpkmt	4.92889e-07	-0.61929	0.125	0.252	0.00959408	HP	Vcpkmt	Down	HP_sig
Lurap1	1.02089e-07	-0.619941	0.149	0.296	0.00198716	HP	Lurap1	Down	HP_sig
Dusp12	6.02638e-08	-0.622412	0.156	0.305	0.00117304	HP	Dusp12	Down	HP_sig
Asxl3	1.49135e-07	-0.63471	0.135	0.274	0.00290292	HP	Asxl3	Down	HP_sig
Npat	2.69736e-10	-0.637376	0.193	0.385	5.2504e-06	HP	Npat	Down	HP_sig
Syt6	4.18755e-09	-0.637397	0.151	0.31	8.15107e-05	HP	Syt6	Down	HP_sig
Nog	1.20666e-09	-0.638443	0.13	0.292	2.34876e-05	HP	Nog	Down	HP_sig
Aspa	1.32841e-13	-0.639312	0.175	0.403	2.58574e-09	HP	Aspa	Down	HP_sig
Acvr2b	2.53949e-06	-0.640974	0.12	0.234	0.0494311	HP	Acvr2b	Down	HP_sig
Gpatch4	8.2436e-11	-0.646941	0.212	0.416	1.60462e-06	HP	Gpatch4	Down	HP_sig
Syt9	3.73583e-09	-0.648273	0.252	0.44	7.2718e-05	HP	Syt9	Down	HP_sig
Lrif1	3.22602e-07	-0.648497	0.167	0.31	0.00627944	HP	Lrif1	Down	HP_sig
Csmd3	4.47274e-08	-0.657757	0.132	0.276	0.000870618	HP	Csmd3	Down	HP_sig
Wipf1	4.61412e-12	-0.667146	0.128	0.318	8.98139e-08	HP	Wipf1	Down	HP_sig
Tnni1	1.87082e-08	-0.671785	0.102	0.237	0.000364155	HP	Tnni1	Down	HP_sig
Zkscan14	1.05145e-07	-0.690831	0.101	0.224	0.00204665	HP	Zkscan14	Down	HP_sig
Prima1	1.44472e-14	-0.697775	0.148	0.372	2.81215e-10	HP	Prima1	Down	HP_sig
Gpr62	5.81126e-13	-0.703795	0.146	0.352	1.13116e-08	HP	Gpr62	Down	HP_sig
Sec14l5	1.60998e-11	-0.707242	0.132	0.312	3.13382e-07	HP	Sec14l5	Down	HP_sig
Cd33	1.64764e-14	-0.712289	0.128	0.341	3.20713e-10	HP	Cd33	Down	HP_sig
Zfp949	1.39507e-10	-0.715563	0.248	0.456	2.7155e-06	HP	Zfp949	Down	HP_sig
Pcolce2	1.67756e-12	-0.74323	0.193	0.403	3.26538e-08	HP	Pcolce2	Down	HP_sig
Ldlrap1	1.66269e-09	-0.743602	0.118	0.272	3.23643e-05	HP	Ldlrap1	Down	HP_sig
Cntn6	1.33747e-12	-0.744033	0.153	0.354	2.60338e-08	HP	Cntn6	Down	HP_sig
Krcc1	1.7753e-10	-0.744854	0.135	0.303	3.45562e-06	HP	Krcc1	Down	HP_sig
Cartpt	1.9492e-10	-0.751388	0.179	0.363	3.79412e-06	HP	Cartpt	Down	HP_sig
Nkx6-2	2.13171e-14	-0.765142	0.16	0.381	4.14937e-10	HP	Nkx6-2	Down	HP_sig
Rab11b	3.43267e-10	-0.773479	0.163	0.339	6.68168e-06	HP	Rab11b	Down	HP_sig
Scube1	1.15692e-18	-0.79269	0.234	0.516	2.25194e-14	HP	Scube1	Down	HP_sig
Gpr151	6.78752e-13	-0.818091	0.137	0.328	1.32119e-08	HP	Gpr151	Down	HP_sig
Gm5741	1.42679e-15	-0.853295	0.122	0.334	2.77725e-11	HP	Gm5741	Down	HP_sig
Btaf1	1.37896e-22	-0.859411	0.415	0.708	2.68414e-18	HP	Btaf1	Down	HP_sig
Tac2	3.34713e-18	-0.863961	0.292	0.584	6.51519e-14	HP	Tac2	Down	HP_sig
Phyh	2.19429e-12	-0.876109	0.141	0.328	4.27119e-08	HP	Phyh	Down	HP_sig
Sncg	4.05604e-12	-1.07203	0.102	0.27	7.89509e-08	HP	Sncg	Down	HP_sig
Pmch	3.76851e-131	-3.57509	0.12	0.861	7.3354e-127	HP	Pmch	Down	HP_sig

## Sheet: TH
Supplementary Table 2c. DEGs identified in the thalamus (TH).
Gene	p_val	avg_log2FC	pct.1	pct.2	p_val_adj	brain.region	gene	regulation	sig
Egr1	5.33772e-109	1.77454	0.752	0.472	1.03899e-104	TH	Egr1	Up	TH_sig
Stk38	2.13697e-14	1.26188	0.33	0.23	4.15961e-10	TH	Stk38	Up	TH_sig
Dusp1	2.39765e-11	0.885326	0.429	0.363	4.66703e-07	TH	Dusp1	Up	TH_sig
Nr4a3	6.91686e-09	0.878947	0.362	0.301	0.000134637	TH	Nr4a3	Up	TH_sig
Tenm2	1.05421e-11	0.658484	0.575	0.546	2.05202e-07	TH	Tenm2	Up	TH_sig
Nr4a1	2.42663e-07	0.657482	0.41	0.367	0.00472344	TH	Nr4a1	Up	TH_sig
Lhx9	8.868e-13	0.632333	0.627	0.584	1.72616e-08	TH	Lhx9	Up	TH_sig
Rbms1	1.11313e-11	0.622461	0.568	0.535	2.16672e-07	TH	Rbms1	Up	TH_sig
Azin1	1.54571e-15	0.491477	0.757	0.746	3.00872e-11	TH	Azin1	Up	TH_sig
Slitrk6	6.21321e-15	0.491226	0.757	0.763	1.2094e-10	TH	Slitrk6	Up	TH_sig
Lef1	3.30057e-17	0.48232	0.81	0.819	6.42456e-13	TH	Lef1	Up	TH_sig
Nhsl1	2.93444e-07	0.470988	0.586	0.604	0.00571189	TH	Nhsl1	Up	TH_sig
Dnajb5	1.37848e-11	0.463992	0.73	0.739	2.68321e-07	TH	Dnajb5	Up	TH_sig
Cxcl12	9.35992e-07	0.459875	0.597	0.612	0.0182191	TH	Cxcl12	Up	TH_sig
Igfbp5	1.09965e-14	0.445117	0.907	0.93	2.14048e-10	TH	Igfbp5	Up	TH_sig
Usp31	3.09163e-08	0.444304	0.618	0.625	0.000601786	TH	Usp31	Up	TH_sig
Id4	5.50461e-23	0.42562	0.943	0.971	1.07147e-18	TH	Id4	Up	TH_sig
Slc25a18	2.30103e-13	0.425402	0.8	0.83	4.47895e-09	TH	Slc25a18	Up	TH_sig
Calb2	1.11075e-11	0.420626	0.912	0.93	2.16207e-07	TH	Calb2	Up	TH_sig
St6galnac5	9.20234e-08	0.416799	0.666	0.68	0.00179124	TH	St6galnac5	Up	TH_sig
Etnppl	3.66121e-07	0.415132	0.682	0.723	0.00712655	TH	Etnppl	Up	TH_sig
Jun	2.22472e-12	0.414952	0.767	0.795	4.33042e-08	TH	Jun	Up	TH_sig
Elavl4	3.62282e-23	0.41113	0.895	0.921	7.05183e-19	TH	Elavl4	Up	TH_sig
Cmpk1	4.25346e-09	0.40936	0.718	0.74	8.27936e-05	TH	Cmpk1	Up	TH_sig
Cttnbp2	1.11294e-13	0.408915	0.805	0.814	2.16634e-09	TH	Cttnbp2	Up	TH_sig
B4galt5	1.14266e-19	0.408344	0.862	0.897	2.22419e-15	TH	B4galt5	Up	TH_sig
Hdac9	5.87987e-15	0.405184	0.83	0.843	1.14452e-10	TH	Hdac9	Up	TH_sig
Gpr12	2.9962e-08	0.386808	0.734	0.774	0.00058321	TH	Gpr12	Up	TH_sig
Cpne6	1.72709e-10	0.380884	0.778	0.809	3.36178e-06	TH	Cpne6	Up	TH_sig
Panx2	1.5717e-09	0.37724	0.786	0.819	3.05931e-05	TH	Panx2	Up	TH_sig
Myrip	5.08889e-09	0.374684	0.699	0.718	9.90552e-05	TH	Myrip	Up	TH_sig
Tspoap1	1.97338e-14	0.357299	0.907	0.924	3.84117e-10	TH	Tspoap1	Up	TH_sig
Rsrp1	2.1109e-34	0.35579	0.987	0.995	4.10886e-30	TH	Rsrp1	Up	TH_sig
Rgs16	8.63754e-17	0.354848	0.906	0.928	1.6813e-12	TH	Rgs16	Up	TH_sig
Mgll	2.27453e-14	0.35184	0.892	0.909	4.42736e-10	TH	Mgll	Up	TH_sig
Tcf7l2	1.49534e-19	0.350524	0.958	0.972	2.91067e-15	TH	Tcf7l2	Up	TH_sig
Irf2bp2	9.57464e-10	0.349896	0.757	0.767	1.8637e-05	TH	Irf2bp2	Up	TH_sig
Shd	2.16481e-09	0.347643	0.776	0.823	4.21379e-05	TH	Shd	Up	TH_sig
Snhg11	6.12559e-62	0.34333	1	1	1.19235e-57	TH	Snhg11	Up	TH_sig
Diras2	5.37872e-18	0.338563	0.951	0.966	1.04697e-13	TH	Diras2	Up	TH_sig
Fam210b	1.04698e-06	0.337406	0.673	0.69	0.0203795	TH	Fam210b	Up	TH_sig
Zic1	8.95887e-23	0.335463	0.982	0.982	1.74384e-18	TH	Zic1	Up	TH_sig
Tor1aip2	9.63162e-09	0.329236	0.809	0.844	0.00018748	TH	Tor1aip2	Up	TH_sig
Nr1d1	3.8827e-11	0.323098	0.855	0.875	7.55768e-07	TH	Nr1d1	Up	TH_sig
Aak1	9.41317e-15	0.31827	0.92	0.939	1.83227e-10	TH	Aak1	Up	TH_sig
Sfpq	6.13668e-31	0.31725	0.988	0.995	1.1945e-26	TH	Sfpq	Up	TH_sig
Ccdc28b	1.92787e-10	0.317047	0.86	0.882	3.75259e-06	TH	Ccdc28b	Up	TH_sig
Cox6a1	7.33091e-40	0.316349	0.999	1	1.42696e-35	TH	Cox6a1	Up	TH_sig
Atox1	1.17732e-08	0.31296	0.797	0.846	0.000229166	TH	Atox1	Up	TH_sig
Asic2	1.10859e-11	0.309903	0.896	0.91	2.15787e-07	TH	Asic2	Up	TH_sig
Pitpnm1	7.2639e-22	0.30843	0.97	0.987	1.41392e-17	TH	Pitpnm1	Up	TH_sig
Btbd3	6.9286e-10	0.298019	0.862	0.904	1.34865e-05	TH	Btbd3	Up	TH_sig
Calm3	3.6535e-29	0.296255	0.988	0.998	7.11154e-25	TH	Calm3	Up	TH_sig
Lrrtm2	1.34836e-08	0.295108	0.866	0.889	0.000262458	TH	Lrrtm2	Up	TH_sig
Plekhg1	5.42089e-15	0.293003	0.974	0.979	1.05518e-10	TH	Plekhg1	Up	TH_sig
Ylpm1	1.54276e-06	0.292146	0.785	0.841	0.0300299	TH	Ylpm1	Up	TH_sig
Shc3	1.63745e-13	0.291483	0.943	0.952	3.1873e-09	TH	Shc3	Up	TH_sig
Narf	1.07569e-06	0.290318	0.815	0.859	0.0209383	TH	Narf	Up	TH_sig
Rph3a	1.36754e-22	0.290154	0.995	1	2.66191e-18	TH	Rph3a	Up	TH_sig
Pink1	8.53515e-27	0.288554	0.986	0.995	1.66137e-22	TH	Pink1	Up	TH_sig
Prox1	4.82665e-07	0.283007	0.853	0.898	0.00939508	TH	Prox1	Up	TH_sig
Ubap2l	2.0223e-08	0.282895	0.865	0.915	0.00039364	TH	Ubap2l	Up	TH_sig
Pdp1	8.17082e-09	0.282452	0.928	0.925	0.000159045	TH	Pdp1	Up	TH_sig
Grid2ip	3.99267e-07	0.276955	0.815	0.859	0.00777172	TH	Grid2ip	Up	TH_sig
Pde1b	3.16802e-09	0.276593	0.878	0.928	6.16656e-05	TH	Pde1b	Up	TH_sig
Nedd4l	2.8329e-10	0.276325	0.885	0.904	5.51425e-06	TH	Nedd4l	Up	TH_sig
Ogt	2.24572e-14	0.275775	0.953	0.959	4.3713e-10	TH	Ogt	Up	TH_sig
Tra2a	6.53183e-10	0.272189	0.867	0.896	1.27142e-05	TH	Tra2a	Up	TH_sig
Asap1	1.54149e-06	0.270876	0.844	0.882	0.030005	TH	Asap1	Up	TH_sig
Syn1	3.24809e-27	0.270815	0.995	0.998	6.32242e-23	TH	Syn1	Up	TH_sig
Kcnab2	5.62361e-23	0.267175	0.999	1	1.09464e-18	TH	Kcnab2	Up	TH_sig
Epn1	1.60477e-18	0.264303	0.984	0.993	3.12368e-14	TH	Epn1	Up	TH_sig
Ttyh1	2.33097e-32	0.263461	0.998	1	4.53723e-28	TH	Ttyh1	Up	TH_sig
Ntn1	3.14433e-07	-0.263112	0.21	0.332	0.00612044	TH	Ntn1	Down	TH_sig
Vmac	1.8009e-07	-0.263174	0.187	0.304	0.00350545	TH	Vmac	Down	TH_sig
Pdap1	4.48684e-20	-0.263389	0.935	0.988	8.73364e-16	TH	Pdap1	Down	TH_sig
Cnbp	5.53747e-33	-0.26373	0.989	0.998	1.07787e-28	TH	Cnbp	Down	TH_sig
Pcgf2	4.70885e-07	-0.264598	0.314	0.459	0.00916577	TH	Pcgf2	Down	TH_sig
Trmt10c	1.01399e-06	-0.264681	0.288	0.421	0.0197374	TH	Trmt10c	Down	TH_sig
Uxs1	6.62774e-08	-0.265027	0.51	0.691	0.00129009	TH	Uxs1	Down	TH_sig
Prkab1	8.8992e-07	-0.265188	0.185	0.293	0.0173223	TH	Prkab1	Down	TH_sig
Cntn3	3.09082e-07	-0.265287	0.235	0.364	0.00601629	TH	Cntn3	Down	TH_sig
Zkscan16	8.40528e-09	-0.265488	0.395	0.582	0.000163609	TH	Zkscan16	Down	TH_sig
Pcp4	3.69456e-22	-0.265768	0.999	1	7.19147e-18	TH	Pcp4	Down	TH_sig
Cryab	7.54908e-17	-0.265841	0.897	0.974	1.46943e-12	TH	Cryab	Down	TH_sig
Pcdhb14	8.91709e-07	-0.265872	0.182	0.293	0.0173571	TH	Pcdhb14	Down	TH_sig
Igfbp2	1.25475e-09	-0.266031	0.545	0.719	2.44236e-05	TH	Igfbp2	Down	TH_sig
Angpt1	2.26708e-06	-0.266567	0.131	0.218	0.0441287	TH	Angpt1	Down	TH_sig
Ecm1	4.4146e-09	-0.26665	0.24	0.387	8.59301e-05	TH	Ecm1	Down	TH_sig
Sclt1	1.9121e-08	-0.266688	0.148	0.261	0.00037219	TH	Sclt1	Down	TH_sig
Kif26a	1.07657e-06	-0.266691	0.139	0.232	0.0209555	TH	Kif26a	Down	TH_sig
2024-09-09	6.69285e-10	-0.26711	0.423	0.625	1.30276e-05	TH	2024-09-09	Down	TH_sig
Lrrcc1	8.09846e-10	-0.2672	0.246	0.41	1.57637e-05	TH	Lrrcc1	Down	TH_sig
Cyp51	2.06745e-10	-0.267392	0.814	0.918	4.02429e-06	TH	Cyp51	Down	TH_sig
Kti12	1.89741e-07	-0.268934	0.186	0.304	0.00369331	TH	Kti12	Down	TH_sig
Elmo1	5.08659e-10	-0.269316	0.391	0.582	9.90104e-06	TH	Elmo1	Down	TH_sig
Rab40b	9.30247e-08	-0.269336	0.342	0.501	0.00181073	TH	Rab40b	Down	TH_sig
Nuak1	7.07027e-09	-0.269456	0.328	0.507	0.000137623	TH	Nuak1	Down	TH_sig
Fbxo2	1.54954e-12	-0.269692	0.768	0.898	3.01617e-08	TH	Fbxo2	Down	TH_sig
Armc9	3.69805e-07	-0.269708	0.205	0.321	0.00719825	TH	Armc9	Down	TH_sig
Grik1	1.56131e-07	-0.269717	0.47	0.64	0.00303908	TH	Grik1	Down	TH_sig
Hgsnat	1.6753e-08	-0.269928	0.548	0.739	0.000326097	TH	Hgsnat	Down	TH_sig
Prkab2	6.28142e-08	-0.270284	0.184	0.307	0.00122268	TH	Prkab2	Down	TH_sig
Tsr2	5.57078e-10	-0.270297	0.529	0.72	1.08435e-05	TH	Tsr2	Down	TH_sig
Tprn	9.31066e-09	-0.27063	0.456	0.643	0.000181232	TH	Tprn	Down	TH_sig
Taco1	1.00956e-07	-0.270792	0.231	0.363	0.00196511	TH	Taco1	Down	TH_sig
5730455P16Rik	3.53521e-10	-0.271465	0.592	0.784	6.88128e-06	TH	5730455P16Rik	Down	TH_sig
Nsdhl	2.10304e-10	-0.272019	0.522	0.728	4.09356e-06	TH	Nsdhl	Down	TH_sig
0610030E20Rik	1.62316e-07	-0.272134	0.274	0.413	0.00315948	TH	0610030E20Rik	Down	TH_sig
Hpcal1	1.00317e-08	-0.272152	0.413	0.595	0.000195267	TH	Hpcal1	Down	TH_sig
Dnajc9	5.5294e-11	-0.272152	0.408	0.612	1.0763e-06	TH	Dnajc9	Down	TH_sig
Rhebl1	1.73783e-06	-0.272485	0.113	0.195	0.0338269	TH	Rhebl1	Down	TH_sig
Fam214a	1.31278e-09	-0.272777	0.329	0.505	2.55533e-05	TH	Fam214a	Down	TH_sig
Gm13889	1.30436e-09	-0.272799	0.501	0.696	2.53894e-05	TH	Gm13889	Down	TH_sig
Tns2	6.37922e-07	-0.273037	0.179	0.288	0.0124171	TH	Tns2	Down	TH_sig
2024-09-07	6.96901e-21	-0.273164	0.916	0.981	1.35652e-16	TH	2024-09-07	Down	TH_sig
Adam17	9.89944e-08	-0.273268	0.289	0.434	0.00192693	TH	Adam17	Down	TH_sig
Id2	2.28564e-08	-0.273697	0.398	0.57	0.000444901	TH	Id2	Down	TH_sig
Tipin	1.15025e-09	-0.274489	0.344	0.525	2.23897e-05	TH	Tipin	Down	TH_sig
Egr3	1.74345e-06	-0.274698	0.187	0.293	0.0339362	TH	Egr3	Down	TH_sig
Hap1	6.47014e-16	-0.275647	0.85	0.952	1.25941e-11	TH	Hap1	Down	TH_sig
Poglut1	1.98864e-09	-0.276219	0.506	0.693	3.87088e-05	TH	Poglut1	Down	TH_sig
Pak4	1.63147e-07	-0.276468	0.155	0.26	0.00317566	TH	Pak4	Down	TH_sig
Grem2	1.92515e-08	-0.276489	0.225	0.366	0.00037473	TH	Grem2	Down	TH_sig
Znrf2	6.60927e-10	-0.276897	0.335	0.52	1.28649e-05	TH	Znrf2	Down	TH_sig
Zfp407	2.54943e-08	-0.277506	0.247	0.391	0.000496247	TH	Zfp407	Down	TH_sig
Ing5	5.7076e-08	-0.277939	0.201	0.326	0.00111098	TH	Ing5	Down	TH_sig
Mettl14	7.73092e-07	-0.27809	0.354	0.504	0.0150482	TH	Mettl14	Down	TH_sig
Kctd18	1.76393e-07	-0.278114	0.186	0.302	0.00343348	TH	Kctd18	Down	TH_sig
Dzip1	9.79538e-09	-0.278191	0.368	0.553	0.000190667	TH	Dzip1	Down	TH_sig
Gng13	2.37571e-11	-0.279092	0.561	0.756	4.62432e-07	TH	Gng13	Down	TH_sig
Vcan	2.05158e-06	-0.279229	0.3	0.433	0.039934	TH	Vcan	Down	TH_sig
Sirt1	5.46755e-07	-0.279529	0.152	0.253	0.0106426	TH	Sirt1	Down	TH_sig
Ltbr	5.67242e-08	-0.279618	0.179	0.297	0.00110414	TH	Ltbr	Down	TH_sig
Dbr1	4.20914e-08	-0.279662	0.164	0.279	0.00081931	TH	Dbr1	Down	TH_sig
Cpd	8.23159e-12	-0.279712	0.603	0.783	1.60228e-07	TH	Cpd	Down	TH_sig
Stmn1	8.97096e-12	-0.279829	0.799	0.921	1.7462e-07	TH	Stmn1	Down	TH_sig
Cdc37l1	6.92219e-14	-0.279847	0.805	0.904	1.3474e-09	TH	Cdc37l1	Down	TH_sig
Prkar1b	5.11032e-36	-0.2802	0.994	1	9.94724e-32	TH	Prkar1b	Down	TH_sig
Plp1	9.85183e-26	-0.280431	1	1	1.91766e-21	TH	Plp1	Down	TH_sig
Sh3gl3	5.45611e-14	-0.280535	0.817	0.946	1.06203e-09	TH	Sh3gl3	Down	TH_sig
Gstz1	1.09327e-08	-0.28148	0.421	0.609	0.000212804	TH	Gstz1	Down	TH_sig
Npy	3.7225e-09	-0.281495	0.581	0.761	7.24584e-05	TH	Npy	Down	TH_sig
Clmp	3.07443e-10	-0.281571	0.311	0.491	5.98438e-06	TH	Clmp	Down	TH_sig
Nr2f2	4.78665e-09	-0.282257	0.319	0.484	9.31722e-05	TH	Nr2f2	Down	TH_sig
Asns	1.28987e-09	-0.282497	0.657	0.82	2.51074e-05	TH	Asns	Down	TH_sig
Sgpl1	5.35862e-09	-0.282709	0.325	0.498	0.000104305	TH	Sgpl1	Down	TH_sig
Phpt1	4.80794e-07	-0.282887	0.107	0.192	0.00935865	TH	Phpt1	Down	TH_sig
Enpp4	1.26466e-09	-0.283378	0.433	0.632	2.46166e-05	TH	Enpp4	Down	TH_sig
P3h4	5.66746e-08	-0.283796	0.208	0.337	0.00110317	TH	P3h4	Down	TH_sig
Pde9a	3.15113e-08	-0.284139	0.338	0.505	0.000613368	TH	Pde9a	Down	TH_sig
Gabpb1	1.0601e-06	-0.284216	0.249	0.377	0.0206349	TH	Gabpb1	Down	TH_sig
Tsr1	3.91678e-07	-0.284426	0.315	0.459	0.00762402	TH	Tsr1	Down	TH_sig
Simc1	2.95958e-07	-0.284616	0.176	0.286	0.00576082	TH	Simc1	Down	TH_sig
Nkain2	3.31073e-14	-0.284634	0.751	0.9	6.44434e-10	TH	Nkain2	Down	TH_sig
Lpcat2	5.80899e-07	-0.284722	0.203	0.317	0.0113072	TH	Lpcat2	Down	TH_sig
Smim11	1.80115e-08	-0.284722	0.239	0.381	0.000350594	TH	Smim11	Down	TH_sig
Mccc1	3.66116e-07	-0.285231	0.389	0.548	0.00712645	TH	Mccc1	Down	TH_sig
Ccdc6	1.20227e-10	-0.285285	0.622	0.825	2.34021e-06	TH	Ccdc6	Down	TH_sig
Nxpe3	2.33656e-09	-0.285453	0.405	0.582	4.54811e-05	TH	Nxpe3	Down	TH_sig
Phyh	1.06376e-09	-0.286433	0.247	0.406	2.0706e-05	TH	Phyh	Down	TH_sig
Erbin	1.49277e-14	-0.287784	0.756	0.902	2.90567e-10	TH	Erbin	Down	TH_sig
Spns2	7.39192e-07	-0.288546	0.218	0.335	0.0143884	TH	Spns2	Down	TH_sig
Rhoq	1.13335e-08	-0.288888	0.434	0.618	0.000220606	TH	Rhoq	Down	TH_sig
Gmfb	1.57473e-14	-0.289034	0.799	0.933	3.06522e-10	TH	Gmfb	Down	TH_sig
S1pr5	5.42872e-09	-0.289476	0.455	0.633	0.00010567	TH	S1pr5	Down	TH_sig
Unc5d	8.86325e-08	-0.289923	0.224	0.355	0.00172523	TH	Unc5d	Down	TH_sig
Itih5	4.22784e-10	-0.29034	0.388	0.581	8.2295e-06	TH	Itih5	Down	TH_sig
Kit	3.63435e-08	-0.291344	0.182	0.304	0.000707426	TH	Kit	Down	TH_sig
Actr3b	1.43734e-14	-0.291413	0.753	0.916	2.79778e-10	TH	Actr3b	Down	TH_sig
Gfra2	1.69233e-09	-0.291741	0.404	0.59	3.29412e-05	TH	Gfra2	Down	TH_sig
Dnajb11	1.75592e-14	-0.292091	0.74	0.894	3.41791e-10	TH	Dnajb11	Down	TH_sig
Cdh19	3.32483e-07	-0.292515	0.223	0.346	0.00647178	TH	Cdh19	Down	TH_sig
Pradc1	5.32296e-10	-0.292643	0.273	0.445	1.03611e-05	TH	Pradc1	Down	TH_sig
Snx30	5.76258e-12	-0.292717	0.562	0.771	1.12169e-07	TH	Snx30	Down	TH_sig
Haus6	2.14665e-06	-0.292814	0.144	0.236	0.0417845	TH	Haus6	Down	TH_sig
Glce	7.99944e-09	-0.293748	0.231	0.377	0.000155709	TH	Glce	Down	TH_sig
Ctla2a	2.53863e-07	-0.2939	0.141	0.238	0.00494144	TH	Ctla2a	Down	TH_sig
Nfkbil1	1.174e-09	-0.294099	0.241	0.395	2.28518e-05	TH	Nfkbil1	Down	TH_sig
Pla2g4e	5.17304e-08	-0.29412	0.129	0.23	0.00100693	TH	Pla2g4e	Down	TH_sig
Zfp518a	3.11852e-08	-0.294258	0.195	0.322	0.00060702	TH	Zfp518a	Down	TH_sig
Csgalnact2	3.04407e-09	-0.294437	0.276	0.433	5.92528e-05	TH	Csgalnact2	Down	TH_sig
Slc7a4	8.87264e-09	-0.295035	0.471	0.654	0.000172706	TH	Slc7a4	Down	TH_sig
Katnbl1	9.22602e-07	-0.295176	0.158	0.256	0.0179584	TH	Katnbl1	Down	TH_sig
Trim59	8.6183e-09	-0.296119	0.195	0.325	0.000167755	TH	Trim59	Down	TH_sig
Snx3	3.06567e-25	-0.29646	0.941	0.991	5.96733e-21	TH	Snx3	Down	TH_sig
Sos1	1.28216e-08	-0.297174	0.497	0.676	0.000249572	TH	Sos1	Down	TH_sig
Nol3	1.41366e-06	-0.29724	0.26	0.385	0.0275169	TH	Nol3	Down	TH_sig
Scn4b	4.766e-12	-0.297557	0.528	0.714	9.27702e-08	TH	Scn4b	Down	TH_sig
Morc3	7.28054e-10	-0.298574	0.262	0.43	1.41716e-05	TH	Morc3	Down	TH_sig
Neo1	2.45883e-15	-0.298997	0.81	0.93	4.78612e-11	TH	Neo1	Down	TH_sig
Pmm2	2.40325e-08	-0.299052	0.177	0.296	0.000467792	TH	Pmm2	Down	TH_sig
Lrrc29	2.14527e-07	-0.299233	0.111	0.201	0.00417577	TH	Lrrc29	Down	TH_sig
Zzef1	2.66111e-08	-0.299521	0.424	0.611	0.000517985	TH	Zzef1	Down	TH_sig
Tmem251	2.80492e-08	-0.30061	0.242	0.384	0.000545977	TH	Tmem251	Down	TH_sig
Clcc1	4.06232e-09	-0.300657	0.319	0.498	7.9073e-05	TH	Clcc1	Down	TH_sig
Lrrc8d	7.38933e-11	-0.300933	0.386	0.59	1.43833e-06	TH	Lrrc8d	Down	TH_sig
Mt1	2.70923e-51	-0.301034	1	1	5.27352e-47	TH	Mt1	Down	TH_sig
Derl1	1.7827e-11	-0.301767	0.419	0.626	3.47003e-07	TH	Derl1	Down	TH_sig
Kcna1	3.74038e-15	-0.302634	0.731	0.879	7.28065e-11	TH	Kcna1	Down	TH_sig
Zfp518b	7.80056e-08	-0.3032	0.275	0.419	0.00151838	TH	Zfp518b	Down	TH_sig
Cnih3	9.40615e-14	-0.303231	0.586	0.788	1.83091e-09	TH	Cnih3	Down	TH_sig
Sec11c	5.13506e-20	-0.303602	0.872	0.963	9.9954e-16	TH	Sec11c	Down	TH_sig
Pcyox1	2.33683e-16	-0.304078	0.807	0.921	4.54864e-12	TH	Pcyox1	Down	TH_sig
Pip4k2a	1.60109e-10	-0.304103	0.615	0.798	3.11653e-06	TH	Pip4k2a	Down	TH_sig
Cald1	2.4356e-08	-0.304127	0.316	0.475	0.00047409	TH	Cald1	Down	TH_sig
Ermn	1.1613e-12	-0.30445	0.643	0.823	2.26048e-08	TH	Ermn	Down	TH_sig
Dnajc7	1.02188e-17	-0.304608	0.839	0.937	1.9891e-13	TH	Dnajc7	Down	TH_sig
Cckbr	9.76539e-09	-0.305799	0.157	0.272	0.000190083	TH	Cckbr	Down	TH_sig
Ccdc86	1.30083e-06	-0.306189	0.119	0.203	0.0253206	TH	Ccdc86	Down	TH_sig
Reln	1.10009e-09	-0.30623	0.24	0.395	2.14132e-05	TH	Reln	Down	TH_sig
Qdpr	8.30142e-20	-0.306374	0.898	0.97	1.61587e-15	TH	Qdpr	Down	TH_sig
Zscan18	3.26398e-07	-0.306633	0.142	0.241	0.00635333	TH	Zscan18	Down	TH_sig
Sash1	3.48286e-16	-0.306828	0.824	0.937	6.77938e-12	TH	Sash1	Down	TH_sig
Slc16a14	4.37497e-09	-0.307202	0.175	0.302	8.51588e-05	TH	Slc16a14	Down	TH_sig
Ryr2	2.19573e-10	-0.307616	0.481	0.679	4.27398e-06	TH	Ryr2	Down	TH_sig
Kantr	1.84204e-10	-0.30831	0.449	0.65	3.58554e-06	TH	Kantr	Down	TH_sig
Slc17a5	1.20187e-07	-0.308453	0.252	0.381	0.00233945	TH	Slc17a5	Down	TH_sig
Naa25	1.0029e-11	-0.308633	0.43	0.648	1.95215e-07	TH	Naa25	Down	TH_sig
Tmem161b	2.19028e-10	-0.309106	0.38	0.582	4.26338e-06	TH	Tmem161b	Down	TH_sig
Efnb3	6.65335e-14	-0.309166	0.744	0.9	1.29507e-09	TH	Efnb3	Down	TH_sig
Trf	1.13677e-23	-0.310549	0.952	0.995	2.21273e-19	TH	Trf	Down	TH_sig
Ccdc84	1.43802e-08	-0.311074	0.195	0.325	0.00027991	TH	Ccdc84	Down	TH_sig
Pgam2	1.11741e-07	-0.311355	0.167	0.273	0.00217503	TH	Pgam2	Down	TH_sig
Arhgap17	2.33353e-09	-0.311373	0.182	0.314	4.54222e-05	TH	Arhgap17	Down	TH_sig
Fam228b	1.15402e-08	-0.311496	0.221	0.36	0.000224629	TH	Fam228b	Down	TH_sig
Pabpc1	4.64719e-25	-0.311917	0.919	0.986	9.04575e-21	TH	Pabpc1	Down	TH_sig
Ccdc126	1.33521e-06	-0.312073	0.148	0.244	0.0259898	TH	Ccdc126	Down	TH_sig
Tle2	3.20441e-07	-0.312906	0.128	0.221	0.00623739	TH	Tle2	Down	TH_sig
Tmem98	5.58075e-10	-0.312911	0.475	0.674	1.08629e-05	TH	Tmem98	Down	TH_sig
Wasf2	3.13268e-12	-0.313034	0.415	0.618	6.09775e-08	TH	Wasf2	Down	TH_sig
Mthfd1	2.53928e-09	-0.313286	0.228	0.376	4.94271e-05	TH	Mthfd1	Down	TH_sig
Gjb1	7.27839e-12	-0.314013	0.469	0.672	1.41674e-07	TH	Gjb1	Down	TH_sig
Zscan25	1.58888e-10	-0.314154	0.251	0.413	3.09275e-06	TH	Zscan25	Down	TH_sig
Tfb2m	8.628e-07	-0.314223	0.15	0.247	0.0167944	TH	Tfb2m	Down	TH_sig
Msh2	1.52291e-08	-0.314297	0.311	0.467	0.000296434	TH	Msh2	Down	TH_sig
Itgb1	1.59824e-12	-0.314794	0.564	0.759	3.11098e-08	TH	Itgb1	Down	TH_sig
Serinc5	3.75714e-11	-0.31497	0.509	0.694	7.31327e-07	TH	Serinc5	Down	TH_sig
Myo6	3.13512e-13	-0.31502	0.662	0.844	6.10251e-09	TH	Myo6	Down	TH_sig
Cgnl1	2.80263e-07	-0.315416	0.158	0.261	0.00545532	TH	Cgnl1	Down	TH_sig
5031439G07Rik	2.0112e-18	-0.316051	0.852	0.945	3.9148e-14	TH	5031439G07Rik	Down	TH_sig
Cfh	6.72145e-08	-0.316107	0.204	0.328	0.00130833	TH	Cfh	Down	TH_sig
Hes6	3.2606e-07	-0.317412	0.264	0.395	0.00634676	TH	Hes6	Down	TH_sig
Synpr	2.86454e-13	-0.317734	0.549	0.764	5.57583e-09	TH	Synpr	Down	TH_sig
Camk1	5.77039e-10	-0.318249	0.571	0.764	1.12321e-05	TH	Camk1	Down	TH_sig
Urm1	1.92622e-15	-0.318437	0.69	0.855	3.74939e-11	TH	Urm1	Down	TH_sig
Fbxo30	2.7554e-09	-0.318484	0.241	0.392	5.36339e-05	TH	Fbxo30	Down	TH_sig
Arl10	7.23758e-11	-0.319194	0.405	0.604	1.40879e-06	TH	Arl10	Down	TH_sig
Prkd3	2.75052e-07	-0.319765	0.164	0.269	0.00535389	TH	Prkd3	Down	TH_sig
Sppl2b	1.10871e-16	-0.319848	0.742	0.883	2.1581e-12	TH	Sppl2b	Down	TH_sig
Cabp1	4.17083e-13	-0.320058	0.535	0.751	8.11853e-09	TH	Cabp1	Down	TH_sig
Sytl5	1.29934e-07	-0.320062	0.145	0.247	0.00252916	TH	Sytl5	Down	TH_sig
Scarb2	1.97969e-14	-0.320343	0.705	0.88	3.85347e-10	TH	Scarb2	Down	TH_sig
Mal	3.34628e-30	-0.321	0.998	0.999	6.51354e-26	TH	Mal	Down	TH_sig
Plppr4	2.25472e-24	-0.321045	0.895	0.974	4.38882e-20	TH	Plppr4	Down	TH_sig
Htatsf1	2.47979e-11	-0.321146	0.527	0.721	4.82691e-07	TH	Htatsf1	Down	TH_sig
Mospd1	1.90468e-09	-0.321178	0.148	0.268	3.70746e-05	TH	Mospd1	Down	TH_sig
Adra2a	5.44591e-09	-0.321585	0.353	0.527	0.000106005	TH	Adra2a	Down	TH_sig
Gm17018	2.17657e-18	-0.321721	0.805	0.935	4.23669e-14	TH	Gm17018	Down	TH_sig
Ezh2	3.27818e-08	-0.321948	0.223	0.358	0.000638097	TH	Ezh2	Down	TH_sig
Mphosph9	5.08215e-09	-0.32261	0.178	0.307	9.89241e-05	TH	Mphosph9	Down	TH_sig
Prps1	1.24993e-11	-0.322914	0.284	0.465	2.43299e-07	TH	Prps1	Down	TH_sig
Tmod1	3.45153e-10	-0.323202	0.474	0.653	6.7184e-06	TH	Tmod1	Down	TH_sig
Btf3	2.05149e-06	-0.324192	0.107	0.186	0.0399323	TH	Btf3	Down	TH_sig
Tnfrsf12a	2.91817e-10	-0.324229	0.355	0.523	5.68022e-06	TH	Tnfrsf12a	Down	TH_sig
Ptprd	4.34631e-20	-0.324531	0.86	0.957	8.46009e-16	TH	Ptprd	Down	TH_sig
Hps5	2.97827e-08	-0.324964	0.165	0.279	0.00057972	TH	Hps5	Down	TH_sig
Cercam	5.85016e-08	-0.325214	0.157	0.268	0.00113873	TH	Cercam	Down	TH_sig
Tmem245	1.67046e-10	-0.325278	0.462	0.655	3.25155e-06	TH	Tmem245	Down	TH_sig
Fam78b	2.44696e-07	-0.325523	0.247	0.375	0.00476301	TH	Fam78b	Down	TH_sig
Cry1	1.27801e-10	-0.325742	0.237	0.398	2.48764e-06	TH	Cry1	Down	TH_sig
Sorcs1	5.54959e-09	-0.326776	0.29	0.442	0.000108023	TH	Sorcs1	Down	TH_sig
Tnip2	4.94419e-07	-0.327863	0.192	0.303	0.00962387	TH	Tnip2	Down	TH_sig
Micu2	2.3225e-10	-0.327983	0.257	0.423	4.52075e-06	TH	Micu2	Down	TH_sig
Cdkn2aip	8.45352e-10	-0.328041	0.211	0.353	1.64548e-05	TH	Cdkn2aip	Down	TH_sig
Cebpzos	1.53636e-11	-0.328186	0.318	0.511	2.99053e-07	TH	Cebpzos	Down	TH_sig
Stat6	6.93953e-07	-0.328759	0.115	0.2	0.0135078	TH	Stat6	Down	TH_sig
1700020D05Rik	2.31066e-06	-0.328874	0.131	0.217	0.044977	TH	1700020D05Rik	Down	TH_sig
Il34	3.74858e-11	-0.32919	0.301	0.491	7.2966e-07	TH	Il34	Down	TH_sig
Gadd45a	3.7507e-10	-0.329273	0.248	0.409	7.30074e-06	TH	Gadd45a	Down	TH_sig
Nr2c2ap	5.55089e-09	-0.33067	0.331	0.495	0.000108048	TH	Nr2c2ap	Down	TH_sig
Prss23	3.71088e-10	-0.330813	0.186	0.322	7.22324e-06	TH	Prss23	Down	TH_sig
Cyb561d1	4.06202e-08	-0.3311	0.202	0.325	0.000790672	TH	Cyb561d1	Down	TH_sig
Mob1b	1.8441e-09	-0.331194	0.313	0.482	3.58954e-05	TH	Mob1b	Down	TH_sig
Kdm5a	4.81202e-10	-0.331627	0.42	0.609	9.36659e-06	TH	Kdm5a	Down	TH_sig
Ddx28	8.90781e-07	-0.331778	0.149	0.245	0.0173391	TH	Ddx28	Down	TH_sig
Ap3s1	1.56027e-10	-0.331865	0.461	0.661	3.03706e-06	TH	Ap3s1	Down	TH_sig
Rasl11b	2.4465e-10	-0.33334	0.249	0.409	4.7621e-06	TH	Rasl11b	Down	TH_sig
Zc3h8	5.85976e-07	-0.333394	0.116	0.202	0.011406	TH	Zc3h8	Down	TH_sig
Hsph1	5.77188e-41	-0.333764	0.987	0.999	1.1235e-36	TH	Hsph1	Down	TH_sig
Dhrs7b	2.36803e-12	-0.333879	0.348	0.557	4.60937e-08	TH	Dhrs7b	Down	TH_sig
Traip	4.78574e-09	-0.334372	0.155	0.274	9.31545e-05	TH	Traip	Down	TH_sig
Ezr	8.66133e-11	-0.336086	0.295	0.465	1.68593e-06	TH	Ezr	Down	TH_sig
Pwwp2a	1.11137e-07	-0.336489	0.195	0.313	0.00216327	TH	Pwwp2a	Down	TH_sig
Eef1aknmt	7.15149e-08	-0.336554	0.199	0.322	0.00139204	TH	Eef1aknmt	Down	TH_sig
Socs4	2.07408e-10	-0.33777	0.237	0.395	4.03719e-06	TH	Socs4	Down	TH_sig
Wscd1	1.42534e-18	-0.337846	0.795	0.925	2.77442e-14	TH	Wscd1	Down	TH_sig
Foxred2	4.47978e-11	-0.338052	0.195	0.344	8.71989e-07	TH	Foxred2	Down	TH_sig
Ipo7	1.05229e-07	-0.338109	0.147	0.251	0.00204829	TH	Ipo7	Down	TH_sig
Ighm	2.60552e-08	-0.338776	0.125	0.226	0.000507165	TH	Ighm	Down	TH_sig
Wtip	1.89084e-07	-0.339772	0.159	0.266	0.00368053	TH	Wtip	Down	TH_sig
Phldb1	1.5462e-21	-0.340076	0.873	0.966	3.00968e-17	TH	Phldb1	Down	TH_sig
Slc30a6	3.87531e-08	-0.34098	0.157	0.268	0.00075433	TH	Slc30a6	Down	TH_sig
Gmeb2	4.1039e-09	-0.340989	0.234	0.386	7.98824e-05	TH	Gmeb2	Down	TH_sig
Uros	2.01181e-08	-0.341155	0.196	0.321	0.0003916	TH	Uros	Down	TH_sig
Alkbh3	2.19205e-08	-0.341987	0.332	0.489	0.000426682	TH	Alkbh3	Down	TH_sig
Pllp	1.11694e-24	-0.342511	0.893	0.975	2.17413e-20	TH	Pllp	Down	TH_sig
Lzts1	1.4876e-06	-0.342557	0.164	0.261	0.0289561	TH	Lzts1	Down	TH_sig
Man1a	2.26183e-13	-0.342911	0.49	0.711	4.40266e-09	TH	Man1a	Down	TH_sig
Stac2	4.24763e-13	-0.343655	0.259	0.442	8.26801e-09	TH	Stac2	Down	TH_sig
Slc39a14	3.09291e-11	-0.344252	0.319	0.511	6.02035e-07	TH	Slc39a14	Down	TH_sig
Nup98	1.01621e-10	-0.344704	0.351	0.538	1.97806e-06	TH	Nup98	Down	TH_sig
Tmem208	1.22259e-13	-0.344951	0.503	0.727	2.37978e-09	TH	Tmem208	Down	TH_sig
Cpm	2.4369e-11	-0.345126	0.221	0.385	4.74343e-07	TH	Cpm	Down	TH_sig
Cep295	1.63155e-11	-0.346456	0.234	0.402	3.1758e-07	TH	Cep295	Down	TH_sig
Gm38393	1.37835e-22	-0.34713	0.838	0.942	2.68296e-18	TH	Gm38393	Down	TH_sig
Ngdn	1.41849e-08	-0.347669	0.214	0.346	0.000276108	TH	Ngdn	Down	TH_sig
Sp2	1.276e-08	-0.34784	0.185	0.31	0.000248373	TH	Sp2	Down	TH_sig
Lrrc27	6.12653e-07	-0.349125	0.11	0.195	0.0119253	TH	Lrrc27	Down	TH_sig
Pcsk1	3.98601e-11	-0.350196	0.274	0.444	7.75876e-07	TH	Pcsk1	Down	TH_sig
Sars2	1.11518e-08	-0.350211	0.225	0.366	0.00021707	TH	Sars2	Down	TH_sig
Xylt1	9.12019e-11	-0.351312	0.369	0.55	1.77525e-06	TH	Xylt1	Down	TH_sig
Asxl1	4.19486e-14	-0.351411	0.524	0.737	8.16529e-10	TH	Asxl1	Down	TH_sig
Ddx3x	4.47268e-34	-0.351674	0.931	0.986	8.70607e-30	TH	Ddx3x	Down	TH_sig
Necab3	6.80501e-11	-0.351841	0.263	0.43	1.32459e-06	TH	Necab3	Down	TH_sig
Cd33	6.83493e-07	-0.352773	0.151	0.247	0.0133042	TH	Cd33	Down	TH_sig
Qsox2	2.3853e-09	-0.352947	0.3	0.458	4.64298e-05	TH	Qsox2	Down	TH_sig
Ahi1	2.01452e-23	-0.35402	0.805	0.956	3.92127e-19	TH	Ahi1	Down	TH_sig
Pafah1b3	2.60674e-09	-0.354142	0.248	0.391	5.07401e-05	TH	Pafah1b3	Down	TH_sig
Fancm	5.1541e-09	-0.355381	0.168	0.289	0.000100325	TH	Fancm	Down	TH_sig
6330403K07Rik	2.20636e-21	-0.35545	0.831	0.967	4.29469e-17	TH	6330403K07Rik	Down	TH_sig
Wdr43	2.54357e-09	-0.355609	0.33	0.494	4.95105e-05	TH	Wdr43	Down	TH_sig
Trim62	1.27795e-09	-0.355748	0.204	0.342	2.48754e-05	TH	Trim62	Down	TH_sig
Trp53bp2	7.02905e-11	-0.355864	0.374	0.573	1.3682e-06	TH	Trp53bp2	Down	TH_sig
Inpp5d	1.67323e-07	-0.355939	0.104	0.19	0.00325694	TH	Inpp5d	Down	TH_sig
Urb2	1.97825e-07	-0.357725	0.149	0.249	0.00385066	TH	Urb2	Down	TH_sig
Gpr62	2.8455e-10	-0.357855	0.289	0.454	5.53877e-06	TH	Gpr62	Down	TH_sig
Aspa	6.13536e-13	-0.358187	0.351	0.552	1.19425e-08	TH	Aspa	Down	TH_sig
Zfp1	1.32515e-11	-0.359532	0.304	0.496	2.5794e-07	TH	Zfp1	Down	TH_sig
Polr3f	1.6776e-09	-0.360078	0.281	0.44	3.26545e-05	TH	Polr3f	Down	TH_sig
Mcam	6.40326e-13	-0.360471	0.369	0.571	1.24639e-08	TH	Mcam	Down	TH_sig
Rock1	1.5442e-09	-0.360993	0.292	0.464	3.00579e-05	TH	Rock1	Down	TH_sig
Ric3	3.85307e-14	-0.361064	0.588	0.798	7.5e-10	TH	Ric3	Down	TH_sig
Ldlrap1	2.3233e-08	-0.361185	0.184	0.304	0.00045223	TH	Ldlrap1	Down	TH_sig
Mov10	3.34113e-08	-0.361444	0.117	0.213	0.000650352	TH	Mov10	Down	TH_sig
Cyp27a1	3.362e-08	-0.361606	0.131	0.233	0.000654412	TH	Cyp27a1	Down	TH_sig
Ugt8a	9.41101e-24	-0.36297	0.893	0.964	1.83185e-19	TH	Ugt8a	Down	TH_sig
B3galt5	3.48165e-13	-0.363324	0.292	0.49	6.77703e-09	TH	B3galt5	Down	TH_sig
Zbtb43	5.31497e-12	-0.363389	0.361	0.56	1.03456e-07	TH	Zbtb43	Down	TH_sig
Dcaf5	1.11536e-10	-0.364037	0.398	0.585	2.17105e-06	TH	Dcaf5	Down	TH_sig
Rragb	1.08705e-11	-0.364128	0.376	0.577	2.11595e-07	TH	Rragb	Down	TH_sig
Gpx3	1.52534e-12	-0.364595	0.328	0.519	2.96907e-08	TH	Gpx3	Down	TH_sig
Pcdhac2	3.73059e-11	-0.365563	0.28	0.453	7.2616e-07	TH	Pcdhac2	Down	TH_sig
Erap1	1.68726e-06	-0.366317	0.137	0.224	0.0328426	TH	Erap1	Down	TH_sig
Rab27b	1.66647e-10	-0.366588	0.274	0.438	3.24378e-06	TH	Rab27b	Down	TH_sig
Icam5	2.14691e-15	-0.367352	0.528	0.764	4.17896e-11	TH	Icam5	Down	TH_sig
Eif2s1	1.99403e-08	-0.367353	0.115	0.212	0.000388137	TH	Eif2s1	Down	TH_sig
Masp1	5.08049e-07	-0.367688	0.162	0.265	0.00988917	TH	Masp1	Down	TH_sig
Tac2	3.84022e-15	-0.367975	0.287	0.502	7.47499e-11	TH	Tac2	Down	TH_sig
Ggcx	7.99831e-09	-0.368832	0.35	0.518	0.000155687	TH	Ggcx	Down	TH_sig
Tpm2	5.00154e-10	-0.369059	0.209	0.353	9.7355e-06	TH	Tpm2	Down	TH_sig
Tuba8	6.27495e-08	-0.369241	0.111	0.204	0.00122142	TH	Tuba8	Down	TH_sig
Ppp1r2	7.51852e-10	-0.369387	0.169	0.3	1.46348e-05	TH	Ppp1r2	Down	TH_sig
Igfbp4	3.64164e-12	-0.37095	0.348	0.526	7.08845e-08	TH	Igfbp4	Down	TH_sig
Dph5	5.43171e-08	-0.371354	0.167	0.282	0.00105728	TH	Dph5	Down	TH_sig
Zfp516	1.41087e-08	-0.371496	0.187	0.312	0.000274626	TH	Zfp516	Down	TH_sig
Adgrf5	6.45926e-18	-0.371701	0.537	0.771	1.25729e-13	TH	Adgrf5	Down	TH_sig
Zkscan14	9.8509e-07	-0.371802	0.101	0.181	0.0191748	TH	Zkscan14	Down	TH_sig
Dstn	4.59685e-16	-0.372768	0.674	0.858	8.94777e-12	TH	Dstn	Down	TH_sig
H3f3b	4.62028e-28	-0.373097	0.879	0.965	8.99337e-24	TH	H3f3b	Down	TH_sig
Ero1l	5.55969e-10	-0.373109	0.205	0.346	1.08219e-05	TH	Ero1l	Down	TH_sig
Smim10l2a	5.46591e-10	-0.373352	0.23	0.377	1.06394e-05	TH	Smim10l2a	Down	TH_sig
Arhgef19	4.99729e-07	-0.373617	0.157	0.256	0.00972723	TH	Arhgef19	Down	TH_sig
Eps8l2	4.48296e-10	-0.373712	0.295	0.449	8.72607e-06	TH	Eps8l2	Down	TH_sig
Zfp617	1.09436e-07	-0.373716	0.112	0.205	0.00213017	TH	Zfp617	Down	TH_sig
Ell	3.18381e-10	-0.374137	0.247	0.399	6.19728e-06	TH	Ell	Down	TH_sig
Adssl1	7.85692e-13	-0.374556	0.4	0.597	1.52935e-08	TH	Adssl1	Down	TH_sig
Grid2	1.67123e-11	-0.375604	0.31	0.496	3.25305e-07	TH	Grid2	Down	TH_sig
Sstr3	2.38026e-09	-0.377443	0.129	0.242	4.63318e-05	TH	Sstr3	Down	TH_sig
Hccs	1.02236e-14	-0.379093	0.535	0.735	1.99003e-10	TH	Hccs	Down	TH_sig
Nol4	5.40808e-15	-0.379936	0.571	0.788	1.05268e-10	TH	Nol4	Down	TH_sig
Arpc1b	1.30997e-13	-0.382389	0.487	0.692	2.54986e-09	TH	Arpc1b	Down	TH_sig
8030462N17Rik	9.76122e-08	-0.384697	0.154	0.261	0.00190002	TH	8030462N17Rik	Down	TH_sig
Siah1a	7.54642e-13	-0.385297	0.357	0.556	1.46891e-08	TH	Siah1a	Down	TH_sig
Snx33	3.10817e-09	-0.386559	0.157	0.278	6.05005e-05	TH	Snx33	Down	TH_sig
Aff2	1.30113e-06	-0.387276	0.119	0.202	0.0253265	TH	Aff2	Down	TH_sig
Tmem59	2.52135e-27	-0.38966	0.824	0.954	4.9078e-23	TH	Tmem59	Down	TH_sig
Fgfbp3	5.43415e-08	-0.389694	0.122	0.219	0.00105776	TH	Fgfbp3	Down	TH_sig
Skap2	1.68405e-07	-0.389924	0.126	0.22	0.00327801	TH	Skap2	Down	TH_sig
Myo1d	4.79151e-08	-0.390645	0.156	0.264	0.000932668	TH	Myo1d	Down	TH_sig
Clgn	3.60862e-12	-0.390728	0.249	0.43	7.02417e-08	TH	Clgn	Down	TH_sig
Lix1	3.06185e-09	-0.390821	0.169	0.294	5.95988e-05	TH	Lix1	Down	TH_sig
Sumf1	8.17862e-12	-0.391216	0.322	0.518	1.59197e-07	TH	Sumf1	Down	TH_sig
Cpsf1	1.76407e-10	-0.393612	0.298	0.468	3.43377e-06	TH	Cpsf1	Down	TH_sig
Klhl4	5.35087e-12	-0.39404	0.32	0.509	1.04155e-07	TH	Klhl4	Down	TH_sig
Opalin	2.69986e-25	-0.395001	0.816	0.945	5.25528e-21	TH	Opalin	Down	TH_sig
Pcdhb19	5.22242e-07	-0.395127	0.112	0.198	0.0101654	TH	Pcdhb19	Down	TH_sig
Cdh4	4.66673e-13	-0.396099	0.445	0.654	9.08378e-09	TH	Cdh4	Down	TH_sig
Spsb1	1.7671e-11	-0.39758	0.281	0.459	3.43965e-07	TH	Spsb1	Down	TH_sig
Tmem125	4.30138e-14	-0.397736	0.458	0.67	8.37263e-10	TH	Tmem125	Down	TH_sig
Zfp3	6.47622e-10	-0.398684	0.216	0.356	1.2606e-05	TH	Zfp3	Down	TH_sig
Coch	9.32865e-12	-0.399781	0.199	0.353	1.81582e-07	TH	Coch	Down	TH_sig
Eif1ad	1.59714e-12	-0.401163	0.44	0.639	3.10884e-08	TH	Eif1ad	Down	TH_sig
Wnk3	6.71429e-13	-0.401927	0.299	0.49	1.30694e-08	TH	Wnk3	Down	TH_sig
Klk6	6.31218e-09	-0.403096	0.133	0.24	0.000122867	TH	Klk6	Down	TH_sig
Akirin1	4.48741e-08	-0.403579	0.103	0.193	0.000873475	TH	Akirin1	Down	TH_sig
Zbtb24	1.44547e-09	-0.404326	0.24	0.385	2.81362e-05	TH	Zbtb24	Down	TH_sig
Spata7	1.80618e-12	-0.40507	0.311	0.502	3.51572e-08	TH	Spata7	Down	TH_sig
Tmem86a	2.28066e-12	-0.405277	0.329	0.522	4.43931e-08	TH	Tmem86a	Down	TH_sig
Rbsn	1.03757e-13	-0.40537	0.397	0.602	2.01963e-09	TH	Rbsn	Down	TH_sig
Hs3st2	1.66017e-06	-0.405508	0.13	0.213	0.0323152	TH	Hs3st2	Down	TH_sig
Slc45a3	5.7118e-10	-0.405645	0.115	0.225	1.1118e-05	TH	Slc45a3	Down	TH_sig
Gdap1	6.32882e-17	-0.405858	0.45	0.688	1.2319e-12	TH	Gdap1	Down	TH_sig
Afap1l2	1.61987e-10	-0.406104	0.143	0.268	3.15307e-06	TH	Afap1l2	Down	TH_sig
Atp2b4	1.21674e-14	-0.406694	0.264	0.466	2.36839e-10	TH	Atp2b4	Down	TH_sig
Ntng2	4.655e-15	-0.407609	0.415	0.625	9.06096e-11	TH	Ntng2	Down	TH_sig
Prdx3	1.23578e-17	-0.40947	0.348	0.584	2.40545e-13	TH	Prdx3	Down	TH_sig
Arrdc2	3.71216e-08	-0.40976	0.146	0.251	0.000722571	TH	Arrdc2	Down	TH_sig
Mapk6	4.07606e-14	-0.41036	0.411	0.634	7.93406e-10	TH	Mapk6	Down	TH_sig
Setd4	7.41532e-10	-0.411034	0.133	0.251	1.44339e-05	TH	Setd4	Down	TH_sig
Ngef	4.70922e-24	-0.4112	0.66	0.861	9.1665e-20	TH	Ngef	Down	TH_sig
Slc30a7	3.74777e-12	-0.411242	0.271	0.448	7.29504e-08	TH	Slc30a7	Down	TH_sig
Nucb2	2.2414e-10	-0.412797	0.284	0.448	4.36289e-06	TH	Nucb2	Down	TH_sig
Slc32a1	1.33806e-09	-0.415543	0.179	0.308	2.60454e-05	TH	Slc32a1	Down	TH_sig
Chd1	9.9672e-10	-0.418024	0.177	0.309	1.94012e-05	TH	Chd1	Down	TH_sig
Uvssa	1.75325e-10	-0.418468	0.148	0.275	3.41271e-06	TH	Uvssa	Down	TH_sig
Csmd1	3.62681e-08	-0.419656	0.157	0.267	0.00070596	TH	Csmd1	Down	TH_sig
Slc19a2	4.11106e-11	-0.420992	0.277	0.443	8.00218e-07	TH	Slc19a2	Down	TH_sig
Pms2	5.2048e-11	-0.42166	0.29	0.461	1.01311e-06	TH	Pms2	Down	TH_sig
Actr5	1.40505e-12	-0.421845	0.183	0.342	2.73493e-08	TH	Actr5	Down	TH_sig
Gal	1.50959e-15	-0.42233	0.157	0.321	2.93843e-11	TH	Gal	Down	TH_sig
Baiap3	1.14816e-16	-0.423653	0.444	0.669	2.2349e-12	TH	Baiap3	Down	TH_sig
Tnfaip6	1.8461e-11	-0.423844	0.172	0.315	3.59343e-07	TH	Tnfaip6	Down	TH_sig
Clec16a	3.19317e-15	-0.424078	0.36	0.579	6.21551e-11	TH	Clec16a	Down	TH_sig
Zkscan2	7.59655e-14	-0.424406	0.329	0.535	1.47867e-09	TH	Zkscan2	Down	TH_sig
Gpr88	1.74456e-16	-0.426465	0.457	0.662	3.39578e-12	TH	Gpr88	Down	TH_sig
Acsl5	1.30814e-09	-0.426937	0.192	0.324	2.54629e-05	TH	Acsl5	Down	TH_sig
Nol6	1.41322e-12	-0.42787	0.308	0.496	2.75082e-08	TH	Nol6	Down	TH_sig
Dennd2a	7.89929e-13	-0.4284	0.25	0.428	1.5376e-08	TH	Dennd2a	Down	TH_sig
Rab11b	3.84034e-10	-0.429949	0.219	0.367	7.47523e-06	TH	Rab11b	Down	TH_sig
Ifrd1	2.2928e-17	-0.431027	0.534	0.753	4.46294e-13	TH	Ifrd1	Down	TH_sig
Cd82	7.39177e-14	-0.431566	0.384	0.597	1.43881e-09	TH	Cd82	Down	TH_sig
Hist1h2bc	2.31741e-28	-0.435387	0.842	0.949	4.51085e-24	TH	Hist1h2bc	Down	TH_sig
Zcwpw1	8.533e-09	-0.439827	0.122	0.224	0.000166095	TH	Zcwpw1	Down	TH_sig
Fhl2	5.89192e-12	-0.439987	0.188	0.338	1.14686e-07	TH	Fhl2	Down	TH_sig
Mrap2	8.22785e-08	-0.442045	0.127	0.221	0.00160155	TH	Mrap2	Down	TH_sig
Tmf1	6.34593e-19	-0.442727	0.598	0.802	1.23523e-14	TH	Tmf1	Down	TH_sig
Sephs2	7.06592e-15	-0.448193	0.367	0.575	1.37538e-10	TH	Sephs2	Down	TH_sig
Zfp639	1.63849e-15	-0.449608	0.262	0.464	3.18932e-11	TH	Zfp639	Down	TH_sig
Plekhg3	1.39463e-14	-0.450786	0.346	0.56	2.71465e-10	TH	Plekhg3	Down	TH_sig
Thg1l	2.61984e-11	-0.452798	0.13	0.255	5.09951e-07	TH	Thg1l	Down	TH_sig
Ctdp1	3.92023e-13	-0.456354	0.285	0.471	7.63073e-09	TH	Ctdp1	Down	TH_sig
Padi2	6.15035e-17	-0.456801	0.401	0.616	1.19717e-12	TH	Padi2	Down	TH_sig
Bmf	1.41334e-13	-0.45844	0.21	0.381	2.75107e-09	TH	Bmf	Down	TH_sig
Sarnp	1.27573e-14	-0.461442	0.252	0.445	2.4832e-10	TH	Sarnp	Down	TH_sig
Tfam	1.72998e-15	-0.465277	0.397	0.621	3.36741e-11	TH	Tfam	Down	TH_sig
Vps53	1.38902e-17	-0.472108	0.387	0.626	2.70373e-13	TH	Vps53	Down	TH_sig
Ecel1	3.95917e-14	-0.47212	0.235	0.418	7.70652e-10	TH	Ecel1	Down	TH_sig
Nipal4	8.11934e-16	-0.474262	0.288	0.49	1.58043e-11	TH	Nipal4	Down	TH_sig
Cxadr	4.37256e-14	-0.474515	0.307	0.5	8.51118e-10	TH	Cxadr	Down	TH_sig
Osbp	1.39892e-20	-0.476514	0.449	0.691	2.72301e-16	TH	Osbp	Down	TH_sig
Agfg2	9.36355e-17	-0.481958	0.439	0.658	1.82261e-12	TH	Agfg2	Down	TH_sig
Gda	9.26329e-20	-0.482282	0.528	0.766	1.8031e-15	TH	Gda	Down	TH_sig
Ptpn14	3.72078e-09	-0.484582	0.107	0.205	7.2425e-05	TH	Ptpn14	Down	TH_sig
Hnrnpdl	1.52823e-65	-0.485615	0.94	0.992	2.97471e-61	TH	Hnrnpdl	Down	TH_sig
Hhipl1	1.80034e-08	-0.492208	0.125	0.225	0.000350437	TH	Hhipl1	Down	TH_sig
Rxrg	2.29826e-09	-0.495089	0.115	0.219	4.47356e-05	TH	Rxrg	Down	TH_sig
Ptpre	5.23654e-17	-0.497008	0.318	0.535	1.01929e-12	TH	Ptpre	Down	TH_sig
Sox10	2.51782e-23	-0.499052	0.595	0.815	4.90093e-19	TH	Sox10	Down	TH_sig
Hist1h1c	1.68e-42	-0.500139	0.852	0.967	3.27012e-38	TH	Hist1h1c	Down	TH_sig
Itpka	2.18686e-22	-0.504391	0.487	0.73	4.25671e-18	TH	Itpka	Down	TH_sig
Apod	6.43347e-44	-0.509877	0.908	0.987	1.25227e-39	TH	Apod	Down	TH_sig
Ppcs	4.59399e-12	-0.517866	0.19	0.339	8.9422e-08	TH	Ppcs	Down	TH_sig
Tmem132d	7.42129e-15	-0.521729	0.262	0.446	1.44456e-10	TH	Tmem132d	Down	TH_sig
Hnrnpr	8.10672e-10	-0.521911	0.121	0.23	1.57797e-05	TH	Hnrnpr	Down	TH_sig
Acta2	5.5992e-10	-0.532074	0.113	0.219	1.08988e-05	TH	Acta2	Down	TH_sig
Iffo2	1.25127e-12	-0.534877	0.196	0.351	2.43559e-08	TH	Iffo2	Down	TH_sig
Tac1	2.08186e-15	-0.535223	0.199	0.375	4.05234e-11	TH	Tac1	Down	TH_sig
Pcdhgb2	2.08574e-10	-0.537176	0.126	0.24	4.0599e-06	TH	Pcdhgb2	Down	TH_sig
Fabp7	1.01908e-24	-0.537203	0.544	0.78	1.98363e-20	TH	Fabp7	Down	TH_sig
Ipp	9.42155e-13	-0.538877	0.129	0.262	1.83391e-08	TH	Ipp	Down	TH_sig
Tmem121b	1.12193e-11	-0.543982	0.175	0.316	2.18384e-07	TH	Tmem121b	Down	TH_sig
E2f1	3.03069e-16	-0.544059	0.264	0.464	5.89924e-12	TH	E2f1	Down	TH_sig
Penk	4.7592e-22	-0.546215	0.405	0.663	9.26379e-18	TH	Penk	Down	TH_sig
Zfp26	1.10885e-16	-0.548418	0.23	0.423	2.15839e-12	TH	Zfp26	Down	TH_sig
Zbtb6	4.46175e-14	-0.550895	0.244	0.422	8.6848e-10	TH	Zbtb6	Down	TH_sig
Tpbg	5.00341e-17	-0.551406	0.271	0.482	9.73914e-13	TH	Tpbg	Down	TH_sig
Gpr149	3.60858e-11	-0.55535	0.135	0.258	7.0241e-07	TH	Gpr149	Down	TH_sig
Pigm	1.93476e-12	-0.556042	0.207	0.36	3.766e-08	TH	Pigm	Down	TH_sig
Prph	6.05362e-10	-0.571734	0.182	0.304	1.17834e-05	TH	Prph	Down	TH_sig
Pdgfrb	3.14923e-16	-0.578189	0.186	0.362	6.12998e-12	TH	Pdgfrb	Down	TH_sig
Vip	2.30174e-10	-0.580007	0.11	0.217	4.48033e-06	TH	Vip	Down	TH_sig
Lyplal1	1.03333e-09	-0.585464	0.11	0.212	2.01138e-05	TH	Lyplal1	Down	TH_sig
Cplx3	1.9464e-12	-0.587699	0.106	0.225	3.78866e-08	TH	Cplx3	Down	TH_sig
Nectin4	1.24035e-10	-0.588731	0.138	0.256	2.41434e-06	TH	Nectin4	Down	TH_sig
Kcnh3	1.88234e-13	-0.593018	0.134	0.27	3.66397e-09	TH	Kcnh3	Down	TH_sig
Depdc1b	9.3194e-12	-0.595896	0.154	0.286	1.81402e-07	TH	Depdc1b	Down	TH_sig
Gfap	5.53874e-35	-0.606267	0.541	0.819	1.07812e-30	TH	Gfap	Down	TH_sig
Zfp112	8.39987e-11	-0.622531	0.105	0.212	1.63503e-06	TH	Zfp112	Down	TH_sig
Matn2	1.04107e-13	-0.631173	0.134	0.273	2.02645e-09	TH	Matn2	Down	TH_sig
Dipk2a	9.63798e-19	-0.633806	0.263	0.479	1.87603e-14	TH	Dipk2a	Down	TH_sig
Ppp1r1b	3.88453e-34	-0.650302	0.554	0.792	7.56124e-30	TH	Ppp1r1b	Down	TH_sig
Cntnap5b	1.23132e-14	-0.66502	0.183	0.342	2.39676e-10	TH	Cntnap5b	Down	TH_sig
Lmo3	1.75999e-25	-0.673349	0.318	0.581	3.42581e-21	TH	Lmo3	Down	TH_sig
Dlk1	7.52987e-19	-0.676884	0.212	0.407	1.46569e-14	TH	Dlk1	Down	TH_sig
Vcpkmt	2.34958e-12	-0.687994	0.108	0.226	4.57345e-08	TH	Vcpkmt	Down	TH_sig
AW551984	6.4232e-25	-0.700469	0.296	0.546	1.25028e-20	TH	AW551984	Down	TH_sig
Mt2	8.71032e-135	-0.705562	0.984	0.998	1.69546e-130	TH	Mt2	Down	TH_sig
Aph1a	3.25296e-12	-0.708658	0.109	0.227	6.33188e-08	TH	Aph1a	Down	TH_sig
Gabrq	8.69973e-13	-0.711751	0.128	0.253	1.6934e-08	TH	Gabrq	Down	TH_sig
Ide	1.65678e-39	-0.712571	0.499	0.791	3.22492e-35	TH	Ide	Down	TH_sig
Ccn3	8.78397e-30	-0.746898	0.342	0.625	1.7098e-25	TH	Ccn3	Down	TH_sig
Peg10	1.30277e-25	-0.751278	0.251	0.495	2.53584e-21	TH	Peg10	Down	TH_sig
Slc35b3	6.06881e-19	-0.75789	0.171	0.353	1.18129e-14	TH	Slc35b3	Down	TH_sig
Gpr101	1.3112e-24	-0.885957	0.166	0.375	2.55226e-20	TH	Gpr101	Down	TH_sig
Btaf1	8.26312e-48	-0.939032	0.378	0.714	1.60842e-43	TH	Btaf1	Down	TH_sig
Arhgap36	1.98474e-26	-0.948911	0.183	0.409	3.8633e-22	TH	Arhgap36	Down	TH_sig
Nts	5.95477e-20	-1.01429	0.106	0.263	1.1591e-15	TH	Nts	Down	TH_sig
Cartpt	3.56217e-40	-1.1913	0.224	0.511	6.93377e-36	TH	Cartpt	Down	TH_sig
Hcrt	3.23851e-119	-2.78237	0.11	0.574	6.30376e-115	TH	Hcrt	Down	TH_sig
Pmch	4.0216e-278	-3.10231	0.343	0.959	7.82805e-274	TH	Pmch	Down	TH_sig

## Sheet: HY
Supplementary Table 2d. DEGs identified in the hypothalamus (HY).
Gene	p_val	avg_log2FC	pct.1	pct.2	p_val_adj	brain.region	gene	regulation	sig
Egr1	7.03431e-130	2.00568	0.668	0.393	1.36923e-125	HY	Egr1	Up	HY_sig
Stk38	3.86086e-36	1.55664	0.356	0.2	7.51515e-32	HY	Stk38	Up	HY_sig
Trh	3.40174e-13	1.20289	0.29	0.205	6.62149e-09	HY	Trh	Up	HY_sig
Zic1	1.62906e-10	0.892588	0.521	0.535	3.17096e-06	HY	Zic1	Up	HY_sig
Six3	1.87941e-12	0.844303	0.468	0.402	3.65827e-08	HY	Six3	Up	HY_sig
Etnppl	6.94617e-10	0.674086	0.474	0.452	1.35207e-05	HY	Etnppl	Up	HY_sig
Arc	3.77084e-10	0.667796	0.507	0.498	7.33995e-06	HY	Arc	Up	HY_sig
Tcf7l2	4.629e-07	0.602158	0.441	0.428	0.00901036	HY	Tcf7l2	Up	HY_sig
Utp14b	2.94434e-11	0.538007	0.596	0.59	5.73116e-07	HY	Utp14b	Up	HY_sig
Mgp	1.23288e-06	0.536566	0.503	0.498	0.0239979	HY	Mgp	Up	HY_sig
Cxcl12	2.75179e-07	0.524796	0.544	0.553	0.00535636	HY	Cxcl12	Up	HY_sig
Azin1	5.35376e-12	0.481214	0.609	0.627	1.04211e-07	HY	Azin1	Up	HY_sig
Arrb1	2.25204e-10	0.479186	0.631	0.665	4.3836e-06	HY	Arrb1	Up	HY_sig
Pltp	2.52794e-09	0.461005	0.681	0.716	4.92064e-05	HY	Pltp	Up	HY_sig
Pde1b	1.01743e-11	0.4518	0.671	0.72	1.98043e-07	HY	Pde1b	Up	HY_sig
Zfp385a	1.55306e-07	0.435564	0.623	0.658	0.00302304	HY	Zfp385a	Up	HY_sig
Lrrtm2	2.74426e-10	0.420625	0.652	0.669	5.34171e-06	HY	Lrrtm2	Up	HY_sig
Dusp11	2.53983e-10	0.419873	0.644	0.664	4.94378e-06	HY	Dusp11	Up	HY_sig
Cox6a1	2.17774e-59	0.406827	0.987	0.996	4.23897e-55	HY	Cox6a1	Up	HY_sig
Asap1	2.18369e-12	0.401035	0.717	0.746	4.25055e-08	HY	Asap1	Up	HY_sig
Rgl2	1.6268e-06	0.391578	0.579	0.601	0.0316656	HY	Rgl2	Up	HY_sig
Id4	8.84453e-14	0.364474	0.82	0.884	1.72159e-09	HY	Id4	Up	HY_sig
Cend1	6.27627e-34	0.364031	0.964	0.99	1.22168e-29	HY	Cend1	Up	HY_sig
Elavl4	2.63242e-11	0.347752	0.781	0.837	5.12401e-07	HY	Elavl4	Up	HY_sig
Sfpq	1.57719e-39	0.347186	0.979	0.982	3.07e-35	HY	Sfpq	Up	HY_sig
Cplx1	3.3358e-26	0.342174	0.986	0.999	6.49314e-22	HY	Cplx1	Up	HY_sig
Tspoap1	1.93375e-14	0.340598	0.835	0.87	3.76404e-10	HY	Tspoap1	Up	HY_sig
Cacnb3	2.46042e-08	0.33853	0.737	0.802	0.00047892	HY	Cacnb3	Up	HY_sig
Igfbp5	8.60278e-11	0.328808	0.768	0.81	1.67453e-06	HY	Igfbp5	Up	HY_sig
Ogt	2.38199e-19	0.325685	0.902	0.923	4.63654e-15	HY	Ogt	Up	HY_sig
Aak1	1.03633e-11	0.319379	0.812	0.86	2.01721e-07	HY	Aak1	Up	HY_sig
Snhg11	8.38334e-31	0.317972	0.998	0.999	1.63182e-26	HY	Snhg11	Up	HY_sig
Mgll	2.0973e-06	0.317768	0.753	0.769	0.0408239	HY	Mgll	Up	HY_sig
Fam107a	2.08146e-21	0.316594	0.937	0.969	4.05155e-17	HY	Fam107a	Up	HY_sig
Lrrc7	3.23359e-09	0.311891	0.748	0.793	6.29418e-05	HY	Lrrc7	Up	HY_sig
Gad2	4.9628e-11	0.31161	0.925	0.952	9.66008e-07	HY	Gad2	Up	HY_sig
Kcnab2	1.92932e-18	0.309969	0.955	0.982	3.75543e-14	HY	Kcnab2	Up	HY_sig
Nr1d2	6.42856e-07	0.309792	0.694	0.758	0.0125132	HY	Nr1d2	Up	HY_sig
Rph3a	4.10531e-30	0.308075	0.973	0.99	7.99098e-26	HY	Rph3a	Up	HY_sig
R3hdm2	8.18899e-09	0.301695	0.758	0.799	0.000159399	HY	R3hdm2	Up	HY_sig
Atp2b2	2.76464e-33	0.299518	0.984	0.996	5.38136e-29	HY	Atp2b2	Up	HY_sig
Rsrp1	4.95096e-34	0.299355	0.986	0.988	9.63705e-30	HY	Rsrp1	Up	HY_sig
Gpr17	1.962e-07	0.298483	0.802	0.813	0.00381903	HY	Gpr17	Up	HY_sig
Diras2	8.77982e-10	0.297343	0.802	0.867	1.70899e-05	HY	Diras2	Up	HY_sig
Ylpm1	3.98886e-07	0.294827	0.735	0.8	0.00776432	HY	Ylpm1	Up	HY_sig
Fam91a1	2.36262e-06	0.29214	0.699	0.739	0.0459885	HY	Fam91a1	Up	HY_sig
Mef2c	4.69989e-07	0.288696	0.793	0.833	0.00914834	HY	Mef2c	Up	HY_sig
Atxn7l3	1.0275e-13	0.28546	0.904	0.941	2.00003e-09	HY	Atxn7l3	Up	HY_sig
Pitpnm1	5.71093e-10	0.285163	0.845	0.907	1.11163e-05	HY	Pitpnm1	Up	HY_sig
Elavl2	1.15837e-06	0.281525	0.79	0.846	0.0225476	HY	Elavl2	Up	HY_sig
Cdk5r2	1.32426e-12	0.280875	0.871	0.903	2.57767e-08	HY	Cdk5r2	Up	HY_sig
Abcc5	5.77144e-09	0.279635	0.817	0.853	0.000112341	HY	Abcc5	Up	HY_sig
Csnk1e	6.37832e-07	0.277794	0.744	0.818	0.0124154	HY	Csnk1e	Up	HY_sig
Epn1	2.1034e-20	0.275918	0.952	0.974	4.09428e-16	HY	Epn1	Up	HY_sig
Ipo9	2.1512e-06	0.274815	0.713	0.769	0.0418732	HY	Ipo9	Up	HY_sig
Dclk1	1.12109e-14	0.269416	0.915	0.96	2.18221e-10	HY	Dclk1	Up	HY_sig
Fads6	5.3942e-12	-0.263111	0.14	0.249	1.04998e-07	HY	Fads6	Down	HY_sig
Oma1	6.72009e-08	-0.263287	0.122	0.2	0.00130806	HY	Oma1	Down	HY_sig
Scn9a	4.46432e-08	-0.263326	0.195	0.291	0.000868981	HY	Scn9a	Down	HY_sig
Gmfb	4.87827e-19	-0.263432	0.74	0.9	9.49554e-15	HY	Gmfb	Down	HY_sig
Srsf5	8.59675e-19	-0.263537	0.81	0.942	1.67336e-14	HY	Srsf5	Down	HY_sig
Mov10	2.04334e-09	-0.263857	0.149	0.245	3.97736e-05	HY	Mov10	Down	HY_sig
Ggnbp2	1.37334e-14	-0.263956	0.64	0.828	2.67321e-10	HY	Ggnbp2	Down	HY_sig
Rmi1	8.00126e-11	-0.264365	0.153	0.259	1.55745e-06	HY	Rmi1	Down	HY_sig
Lipa	2.01986e-13	-0.264525	0.22	0.363	3.93165e-09	HY	Lipa	Down	HY_sig
Scarb2	4.56152e-17	-0.26466	0.746	0.891	8.879e-13	HY	Scarb2	Down	HY_sig
Kcnk2	2.84133e-13	-0.264984	0.203	0.343	5.53064e-09	HY	Kcnk2	Down	HY_sig
Slc39a14	6.7237e-12	-0.265063	0.21	0.339	1.30877e-07	HY	Slc39a14	Down	HY_sig
Xkr8	2.22137e-08	-0.265075	0.114	0.192	0.000432389	HY	Xkr8	Down	HY_sig
Glra1	1.43693e-07	-0.265142	0.106	0.175	0.00279699	HY	Glra1	Down	HY_sig
Pcp4	1.18468e-29	-0.265143	0.963	0.998	2.30597e-25	HY	Pcp4	Down	HY_sig
Snx3	2.61385e-29	-0.265506	0.92	0.988	5.08786e-25	HY	Snx3	Down	HY_sig
Zfp956	1.49393e-11	-0.265627	0.357	0.519	2.90794e-07	HY	Zfp956	Down	HY_sig
Dhx9	5.68664e-18	-0.265655	0.696	0.865	1.1069e-13	HY	Dhx9	Down	HY_sig
Atraid	5.03128e-15	-0.265715	0.666	0.846	9.79339e-11	HY	Atraid	Down	HY_sig
Sqle	1.49947e-19	-0.265871	0.749	0.909	2.91872e-15	HY	Sqle	Down	HY_sig
Slc1a6	1.17447e-09	-0.266742	0.213	0.331	2.2861e-05	HY	Slc1a6	Down	HY_sig
Akap13	4.99813e-12	-0.267571	0.216	0.347	9.72886e-08	HY	Akap13	Down	HY_sig
Nell1	1.58044e-13	-0.267857	0.555	0.734	3.07633e-09	HY	Nell1	Down	HY_sig
Mthfd2l	2.07846e-13	-0.26805	0.228	0.373	4.04572e-09	HY	Mthfd2l	Down	HY_sig
Glmn	4.44975e-13	-0.268058	0.291	0.453	8.66143e-09	HY	Glmn	Down	HY_sig
Rnf139	2.15037e-14	-0.268175	0.377	0.568	4.1857e-10	HY	Rnf139	Down	HY_sig
Tspan18	2.74961e-08	-0.268464	0.171	0.264	0.000535212	HY	Tspan18	Down	HY_sig
Ppcs	4.2855e-08	-0.268581	0.153	0.241	0.000834173	HY	Ppcs	Down	HY_sig
Grem2	1.23189e-10	-0.268611	0.224	0.349	2.39787e-06	HY	Grem2	Down	HY_sig
Plekhg3	1.75593e-11	-0.269312	0.413	0.574	3.41793e-07	HY	Plekhg3	Down	HY_sig
Ndfip1	5.73316e-41	-0.269486	0.986	1	1.11596e-36	HY	Ndfip1	Down	HY_sig
Baz2a	1.13557e-12	-0.269755	0.261	0.412	2.21038e-08	HY	Baz2a	Down	HY_sig
Snx30	5.26796e-14	-0.26983	0.566	0.746	1.02541e-09	HY	Snx30	Down	HY_sig
Tor1a	5.14307e-13	-0.27049	0.284	0.442	1.0011e-08	HY	Tor1a	Down	HY_sig
Ankrd39	3.67597e-12	-0.270697	0.203	0.333	7.15528e-08	HY	Ankrd39	Down	HY_sig
Ran	1.45285e-12	-0.270776	0.456	0.642	2.82798e-08	HY	Ran	Down	HY_sig
Ifrd1	1.2317e-13	-0.271421	0.485	0.668	2.3975e-09	HY	Ifrd1	Down	HY_sig
Thbs3	4.81197e-10	-0.271455	0.238	0.364	9.3665e-06	HY	Thbs3	Down	HY_sig
Cdkl4	6.02281e-10	-0.271489	0.161	0.262	1.17234e-05	HY	Cdkl4	Down	HY_sig
Pold3	1.38768e-09	-0.271659	0.153	0.251	2.70112e-05	HY	Pold3	Down	HY_sig
Ldlrap1	6.68258e-12	-0.272121	0.224	0.353	1.30076e-07	HY	Ldlrap1	Down	HY_sig
Rbm48	1.56565e-11	-0.272222	0.227	0.362	3.04754e-07	HY	Rbm48	Down	HY_sig
Zfp667	2.17171e-08	-0.272445	0.217	0.322	0.000422723	HY	Zfp667	Down	HY_sig
Tex261	1.13629e-12	-0.27248	0.222	0.36	2.21179e-08	HY	Tex261	Down	HY_sig
Commd7	2.91601e-16	-0.272626	0.508	0.719	5.67601e-12	HY	Commd7	Down	HY_sig
Amy1	5.83502e-14	-0.272753	0.479	0.666	1.13579e-09	HY	Amy1	Down	HY_sig
Arih2	5.25149e-13	-0.272887	0.322	0.495	1.0222e-08	HY	Arih2	Down	HY_sig
Ssr1	1.25249e-14	-0.273646	0.681	0.849	2.43797e-10	HY	Ssr1	Down	HY_sig
Naglu	1.81123e-10	-0.274331	0.129	0.224	3.52556e-06	HY	Naglu	Down	HY_sig
Mfsd4b4	2.41195e-09	-0.275064	0.155	0.251	4.69485e-05	HY	Mfsd4b4	Down	HY_sig
Calr	3.04805e-29	-0.275286	0.915	0.982	5.93303e-25	HY	Calr	Down	HY_sig
Dhx15	5.01638e-15	-0.275445	0.613	0.816	9.76438e-11	HY	Dhx15	Down	HY_sig
Nanos1	5.82121e-10	-0.275476	0.381	0.526	1.1331e-05	HY	Nanos1	Down	HY_sig
Pgrmc2	2.96495e-18	-0.276672	0.769	0.915	5.77128e-14	HY	Pgrmc2	Down	HY_sig
Adam4	8.0541e-10	-0.276952	0.261	0.392	1.56773e-05	HY	Adam4	Down	HY_sig
Slc41a2	3.45864e-09	-0.277162	0.151	0.245	6.73224e-05	HY	Slc41a2	Down	HY_sig
Zfp212	1.06237e-09	-0.277404	0.133	0.226	2.0679e-05	HY	Zfp212	Down	HY_sig
Sox8	1.62745e-08	-0.277737	0.749	0.856	0.000316783	HY	Sox8	Down	HY_sig
Zfp282	6.37567e-13	-0.278284	0.258	0.409	1.24103e-08	HY	Zfp282	Down	HY_sig
Rad9b	1.10253e-06	-0.278755	0.104	0.166	0.0214608	HY	Rad9b	Down	HY_sig
Asxl1	9.66231e-15	-0.278914	0.457	0.656	1.88077e-10	HY	Asxl1	Down	HY_sig
Itgb1	7.66205e-17	-0.279472	0.555	0.749	1.49142e-12	HY	Itgb1	Down	HY_sig
Calcr	1.04431e-09	-0.27949	0.237	0.353	2.03275e-05	HY	Calcr	Down	HY_sig
Tmbim6	2.93229e-27	-0.279571	0.859	0.961	5.70771e-23	HY	Tmbim6	Down	HY_sig
Dlk2	3.4023e-14	-0.279593	0.336	0.519	6.62257e-10	HY	Dlk2	Down	HY_sig
Ptpre	6.86033e-16	-0.279975	0.385	0.588	1.33536e-11	HY	Ptpre	Down	HY_sig
Pdgfrb	2.18178e-13	-0.280198	0.185	0.315	4.24683e-09	HY	Pdgfrb	Down	HY_sig
Mob1b	5.94874e-15	-0.2803	0.244	0.406	1.15792e-10	HY	Mob1b	Down	HY_sig
Dpy19l4	7.3852e-12	-0.280333	0.253	0.397	1.43753e-07	HY	Dpy19l4	Down	HY_sig
Stat2	2.73928e-11	-0.280379	0.143	0.246	5.33201e-07	HY	Stat2	Down	HY_sig
Dcaf5	8.27344e-15	-0.281319	0.333	0.519	1.61043e-10	HY	Dcaf5	Down	HY_sig
Sra1	1.72387e-14	-0.281393	0.6	0.781	3.35552e-10	HY	Sra1	Down	HY_sig
Aimp1	4.72112e-13	-0.282661	0.165	0.289	9.18966e-09	HY	Aimp1	Down	HY_sig
Nup160	8.10723e-10	-0.282668	0.16	0.26	1.57807e-05	HY	Nup160	Down	HY_sig
Cd83	2.40212e-11	-0.282807	0.386	0.543	4.67572e-07	HY	Cd83	Down	HY_sig
Lamtor5	1.57374e-16	-0.282908	0.258	0.436	3.06328e-12	HY	Lamtor5	Down	HY_sig
Plppr4	1.29779e-20	-0.283339	0.76	0.919	2.52616e-16	HY	Plppr4	Down	HY_sig
Nin	4.69865e-09	-0.283694	0.141	0.231	9.14592e-05	HY	Nin	Down	HY_sig
Aifm2	2.69748e-07	-0.283829	0.13	0.204	0.00525064	HY	Aifm2	Down	HY_sig
Sumf1	9.4689e-13	-0.283889	0.366	0.539	1.84312e-08	HY	Sumf1	Down	HY_sig
Sec11c	4.15434e-19	-0.283933	0.791	0.928	8.08641e-15	HY	Sec11c	Down	HY_sig
Zfp516	5.3425e-13	-0.283957	0.214	0.352	1.03992e-08	HY	Zfp516	Down	HY_sig
Nelfcd	3.99246e-14	-0.284291	0.411	0.605	7.77132e-10	HY	Nelfcd	Down	HY_sig
Hapln2	4.02235e-12	-0.284297	0.245	0.382	7.82951e-08	HY	Hapln2	Down	HY_sig
Vwa5b1	3.41099e-10	-0.284318	0.21	0.325	6.63949e-06	HY	Vwa5b1	Down	HY_sig
Slc7a3	1.50606e-09	-0.284325	0.167	0.267	2.93155e-05	HY	Slc7a3	Down	HY_sig
Csmd3	9.23312e-12	-0.284663	0.174	0.292	1.79723e-07	HY	Csmd3	Down	HY_sig
Gpatch4	1.86495e-11	-0.285071	0.219	0.349	3.63012e-07	HY	Gpatch4	Down	HY_sig
Morc2a	1.62723e-15	-0.285112	0.407	0.614	3.16741e-11	HY	Morc2a	Down	HY_sig
Ly6h	4.20645e-18	-0.286336	0.953	0.988	8.18785e-14	HY	Ly6h	Down	HY_sig
Fgfbp3	5.12695e-12	-0.287274	0.124	0.227	9.9796e-08	HY	Fgfbp3	Down	HY_sig
Ubxn2a	2.05714e-14	-0.287324	0.334	0.505	4.00423e-10	HY	Ubxn2a	Down	HY_sig
Csmd1	1.69084e-09	-0.287593	0.153	0.25	3.29123e-05	HY	Csmd1	Down	HY_sig
2024-09-07	4.75319e-24	-0.28804	0.873	0.959	9.25209e-20	HY	2024-09-07	Down	HY_sig
Fgd3	1.64461e-13	-0.288517	0.311	0.475	3.20124e-09	HY	Fgd3	Down	HY_sig
Eif1ad	3.83839e-14	-0.288563	0.34	0.518	7.47143e-10	HY	Eif1ad	Down	HY_sig
Dhodh	1.45169e-10	-0.288793	0.181	0.293	2.82572e-06	HY	Dhodh	Down	HY_sig
Dennd2a	6.17901e-13	-0.289472	0.331	0.495	1.20274e-08	HY	Dennd2a	Down	HY_sig
Zcchc12	1.38664e-12	-0.289803	0.8	0.915	2.6991e-08	HY	Zcchc12	Down	HY_sig
Prss23	1.52311e-11	-0.289863	0.196	0.322	2.96473e-07	HY	Prss23	Down	HY_sig
Tox2	3.07079e-15	-0.290145	0.434	0.623	5.97728e-11	HY	Tox2	Down	HY_sig
Ccdc86	2.7467e-08	-0.290222	0.105	0.179	0.000534645	HY	Ccdc86	Down	HY_sig
Ddit3.1	4.39479e-13	-0.290316	0.328	0.496	8.55445e-09	HY	Ddit3.1	Down	HY_sig
Adsl	3.53647e-13	-0.290622	0.288	0.452	6.88373e-09	HY	Adsl	Down	HY_sig
Tmem216	1.14715e-10	-0.290819	0.14	0.239	2.23293e-06	HY	Tmem216	Down	HY_sig
Erp29	8.12524e-22	-0.291353	0.9	0.978	1.58158e-17	HY	Erp29	Down	HY_sig
Rac3	6.32479e-14	-0.291362	0.563	0.75	1.23112e-09	HY	Rac3	Down	HY_sig
Zmym6	1.1617e-13	-0.29146	0.446	0.631	2.26126e-09	HY	Zmym6	Down	HY_sig
Rhbdd3	1.72014e-13	-0.291512	0.362	0.539	3.34825e-09	HY	Rhbdd3	Down	HY_sig
Cstf3	4.55461e-15	-0.291798	0.235	0.398	8.86555e-11	HY	Cstf3	Down	HY_sig
Tmem192	7.36625e-14	-0.291977	0.288	0.449	1.43384e-09	HY	Tmem192	Down	HY_sig
Rfwd3	9.76117e-14	-0.292155	0.265	0.424	1.90001e-09	HY	Rfwd3	Down	HY_sig
Phf14	2.5272e-16	-0.292393	0.601	0.803	4.91919e-12	HY	Phf14	Down	HY_sig
Gm49027	5.86288e-09	-0.29247	0.122	0.204	0.000114121	HY	Gm49027	Down	HY_sig
Rab5a	1.01896e-17	-0.292489	0.514	0.727	1.98341e-13	HY	Rab5a	Down	HY_sig
Aatk	4.67521e-27	-0.292519	0.983	0.997	9.10031e-23	HY	Aatk	Down	HY_sig
Lrrc8d	1.93591e-14	-0.292569	0.393	0.583	3.76825e-10	HY	Lrrc8d	Down	HY_sig
Amotl1	3.68695e-16	-0.292877	0.496	0.706	7.17664e-12	HY	Amotl1	Down	HY_sig
Trp53bp2	2.03866e-14	-0.293471	0.423	0.608	3.96825e-10	HY	Trp53bp2	Down	HY_sig
H3f3a	1.15902e-16	-0.293672	0.514	0.712	2.25603e-12	HY	H3f3a	Down	HY_sig
Tekt5	1.3603e-13	-0.2941	0.219	0.363	2.64782e-09	HY	Tekt5	Down	HY_sig
Aqp4	2.05902e-12	-0.294241	0.629	0.782	4.00788e-08	HY	Aqp4	Down	HY_sig
Lrguk	8.30329e-08	-0.294467	0.103	0.171	0.00161624	HY	Lrguk	Down	HY_sig
Cd99l2	6.04632e-16	-0.294768	0.618	0.812	1.17692e-11	HY	Cd99l2	Down	HY_sig
B3gnt9	6.97487e-11	-0.295471	0.144	0.244	1.35766e-06	HY	B3gnt9	Down	HY_sig
Gcfc2	7.4367e-10	-0.295487	0.171	0.274	1.44755e-05	HY	Gcfc2	Down	HY_sig
Snx33	1.75412e-12	-0.295532	0.202	0.331	3.4144e-08	HY	Snx33	Down	HY_sig
Cdh22	4.69962e-11	-0.295542	0.222	0.348	9.14782e-07	HY	Cdh22	Down	HY_sig
Zfp3	4.07695e-12	-0.295839	0.211	0.342	7.93578e-08	HY	Zfp3	Down	HY_sig
B3gntl1	4.66127e-08	-0.296348	0.13	0.21	0.000907317	HY	B3gntl1	Down	HY_sig
H3f3b	4.15231e-28	-0.296577	0.871	0.965	8.08248e-24	HY	H3f3b	Down	HY_sig
Cdan1	1.4276e-12	-0.29678	0.189	0.319	2.77883e-08	HY	Cdan1	Down	HY_sig
Zkscan2	1.92818e-13	-0.29744	0.411	0.587	3.7532e-09	HY	Zkscan2	Down	HY_sig
Xrcc5	4.86057e-10	-0.297456	0.134	0.228	9.46111e-06	HY	Xrcc5	Down	HY_sig
Nucb2	1.01873e-12	-0.297923	0.367	0.54	1.98295e-08	HY	Nucb2	Down	HY_sig
Snx24	4.85372e-10	-0.297991	0.131	0.225	9.44776e-06	HY	Snx24	Down	HY_sig
Tmem35a	1.41439e-14	-0.298129	0.596	0.773	2.75311e-10	HY	Tmem35a	Down	HY_sig
Gm38393	1.9204e-16	-0.298667	0.765	0.904	3.73807e-12	HY	Gm38393	Down	HY_sig
Tle2	1.01945e-14	-0.298832	0.223	0.373	1.98435e-10	HY	Tle2	Down	HY_sig
Nuak1	9.66185e-13	-0.298871	0.298	0.457	1.88068e-08	HY	Nuak1	Down	HY_sig
Tafa2	3.40866e-14	-0.29889	0.467	0.659	6.63496e-10	HY	Tafa2	Down	HY_sig
E2f1	4.3551e-10	-0.299623	0.113	0.2	8.4772e-06	HY	E2f1	Down	HY_sig
Syt5	2.8852e-17	-0.299934	0.752	0.896	5.61603e-13	HY	Syt5	Down	HY_sig
Tmem59l	9.31798e-17	-0.300027	0.689	0.852	1.81374e-12	HY	Tmem59l	Down	HY_sig
Ddc	4.39127e-12	-0.300079	0.159	0.273	8.54761e-08	HY	Ddc	Down	HY_sig
Ing5	5.12648e-11	-0.300226	0.194	0.315	9.9787e-07	HY	Ing5	Down	HY_sig
Vps53	2.58545e-14	-0.300283	0.351	0.542	5.03257e-10	HY	Vps53	Down	HY_sig
Osbpl3	1.46401e-10	-0.300394	0.139	0.237	2.84969e-06	HY	Osbpl3	Down	HY_sig
Ccdc186	2.33435e-11	-0.3005	0.262	0.402	4.54382e-07	HY	Ccdc186	Down	HY_sig
Ppm1d	9.53924e-12	-0.301135	0.28	0.429	1.85681e-07	HY	Ppm1d	Down	HY_sig
Apmap	9.17503e-14	-0.301192	0.468	0.657	1.78592e-09	HY	Apmap	Down	HY_sig
Ankrd35	8.36232e-10	-0.301434	0.13	0.22	1.62772e-05	HY	Ankrd35	Down	HY_sig
Gm4787	9.94493e-12	-0.302166	0.175	0.293	1.93578e-07	HY	Gm4787	Down	HY_sig
Eif2s1	2.26394e-09	-0.304107	0.117	0.202	4.40676e-05	HY	Eif2s1	Down	HY_sig
Ptrh1	1.84255e-08	-0.304387	0.129	0.211	0.000358653	HY	Ptrh1	Down	HY_sig
Pdss1	1.40063e-11	-0.304718	0.24	0.376	2.72633e-07	HY	Pdss1	Down	HY_sig
Camkv	1.75867e-26	-0.304851	0.882	0.974	3.42324e-22	HY	Camkv	Down	HY_sig
Tro	1.73055e-16	-0.304893	0.771	0.903	3.36852e-12	HY	Tro	Down	HY_sig
Polr2k	7.59607e-13	-0.305867	0.276	0.431	1.47858e-08	HY	Polr2k	Down	HY_sig
Zfp112	2.63126e-09	-0.306534	0.113	0.194	5.12176e-05	HY	Zfp112	Down	HY_sig
Sarnp	3.73471e-18	-0.306914	0.227	0.402	7.26962e-14	HY	Sarnp	Down	HY_sig
Gaa	1.80938e-14	-0.307503	0.943	0.982	3.52196e-10	HY	Gaa	Down	HY_sig
Mysm1	2.07355e-12	-0.308461	0.178	0.302	4.03616e-08	HY	Mysm1	Down	HY_sig
Ormdl3	4.76782e-13	-0.30853	0.211	0.349	9.28056e-09	HY	Ormdl3	Down	HY_sig
Arf3	7.04917e-47	-0.308988	0.973	0.997	1.37212e-42	HY	Arf3	Down	HY_sig
H2afj	1.93131e-10	-0.309148	0.156	0.26	3.75929e-06	HY	H2afj	Down	HY_sig
Syt6	3.20526e-11	-0.309149	0.188	0.308	6.23904e-07	HY	Syt6	Down	HY_sig
Stip1	3.26075e-27	-0.309222	0.877	0.97	6.34705e-23	HY	Stip1	Down	HY_sig
Rab27a	2.89389e-11	-0.309344	0.194	0.312	5.63296e-07	HY	Rab27a	Down	HY_sig
Ddx28	1.39468e-09	-0.309673	0.125	0.212	2.71474e-05	HY	Ddx28	Down	HY_sig
Polr3f	7.37765e-13	-0.31016	0.25	0.399	1.43606e-08	HY	Polr3f	Down	HY_sig
Synpr	3.24438e-16	-0.310162	0.666	0.853	6.31519e-12	HY	Synpr	Down	HY_sig
Htatip2	6.46789e-13	-0.311399	0.208	0.341	1.25898e-08	HY	Htatip2	Down	HY_sig
Actr6	1.11238e-12	-0.311601	0.146	0.261	2.16524e-08	HY	Actr6	Down	HY_sig
Ddx3x	4.14347e-31	-0.311703	0.879	0.972	8.06526e-27	HY	Ddx3x	Down	HY_sig
Tmie	5.1573e-11	-0.312217	0.263	0.397	1.00387e-06	HY	Tmie	Down	HY_sig
Slc35f5	1.82508e-11	-0.312425	0.199	0.322	3.55251e-07	HY	Slc35f5	Down	HY_sig
Tmem130	9.18973e-14	-0.312495	0.849	0.936	1.78878e-09	HY	Tmem130	Down	HY_sig
Prxl2b	5.48861e-20	-0.312736	0.689	0.864	1.06836e-15	HY	Prxl2b	Down	HY_sig
Rad50	5.7178e-10	-0.312755	0.118	0.205	1.11297e-05	HY	Rad50	Down	HY_sig
Gdap1	2.1348e-15	-0.312948	0.354	0.544	4.15538e-11	HY	Gdap1	Down	HY_sig
Wnk3	1.38805e-14	-0.313431	0.307	0.482	2.70183e-10	HY	Wnk3	Down	HY_sig
Tmem63c	1.11888e-10	-0.313544	0.179	0.289	2.17791e-06	HY	Tmem63c	Down	HY_sig
Pcdha11.1	2.60574e-12	-0.313894	0.139	0.247	5.07207e-08	HY	Pcdha11.1	Down	HY_sig
Trmt6	5.43807e-14	-0.314607	0.324	0.498	1.05852e-09	HY	Trmt6	Down	HY_sig
Matn2	2.98013e-13	-0.314877	0.215	0.35	5.80082e-09	HY	Matn2	Down	HY_sig
Agfg2	8.87157e-15	-0.315155	0.404	0.587	1.72685e-10	HY	Agfg2	Down	HY_sig
Camk1	6.9143e-16	-0.315242	0.533	0.731	1.34587e-11	HY	Camk1	Down	HY_sig
Asb3	3.81524e-13	-0.315301	0.192	0.324	7.42637e-09	HY	Asb3	Down	HY_sig
Gale	4.41409e-11	-0.315674	0.157	0.265	8.59203e-07	HY	Gale	Down	HY_sig
Zfp639	2.10047e-15	-0.316004	0.265	0.432	4.08857e-11	HY	Zfp639	Down	HY_sig
Baiap3	2.09635e-12	-0.316648	0.653	0.78	4.08055e-08	HY	Baiap3	Down	HY_sig
Zfp263	2.1304e-14	-0.316671	0.277	0.443	4.14683e-10	HY	Zfp263	Down	HY_sig
Tmf1	3.49653e-18	-0.318417	0.48	0.687	6.806e-14	HY	Tmf1	Down	HY_sig
Tnfaip6	1.02691e-11	-0.318659	0.194	0.316	1.99888e-07	HY	Tnfaip6	Down	HY_sig
9330182L06Rik	7.30722e-15	-0.318733	0.402	0.593	1.42235e-10	HY	9330182L06Rik	Down	HY_sig
Grp	1.55552e-06	-0.319011	0.143	0.217	0.0302782	HY	Grp	Down	HY_sig
Lmo3	5.09316e-17	-0.319428	0.492	0.698	9.91384e-13	HY	Lmo3	Down	HY_sig
Nfkbil1	1.76848e-13	-0.319547	0.211	0.353	3.44235e-09	HY	Nfkbil1	Down	HY_sig
Wscd1	1.52041e-15	-0.319892	0.769	0.898	2.95947e-11	HY	Wscd1	Down	HY_sig
Nsdhl	1.12578e-15	-0.320881	0.471	0.664	2.19133e-11	HY	Nsdhl	Down	HY_sig
Mapk11	9.36642e-14	-0.321355	0.261	0.418	1.82317e-09	HY	Mapk11	Down	HY_sig
Dhx33	6.69738e-12	-0.32218	0.175	0.296	1.30365e-07	HY	Dhx33	Down	HY_sig
Ighm	4.41908e-10	-0.325111	0.134	0.227	8.60175e-06	HY	Ighm	Down	HY_sig
Dicer1	8.54258e-17	-0.326464	0.482	0.694	1.66281e-12	HY	Dicer1	Down	HY_sig
Arap2	8.78314e-18	-0.327008	0.303	0.491	1.70964e-13	HY	Arap2	Down	HY_sig
C2cd4c	1.74321e-09	-0.327869	0.163	0.261	3.39316e-05	HY	C2cd4c	Down	HY_sig
Pgap1	2.9786e-16	-0.327891	0.564	0.764	5.79784e-12	HY	Pgap1	Down	HY_sig
Tma16	2.58404e-15	-0.328008	0.143	0.27	5.02984e-11	HY	Tma16	Down	HY_sig
Rcc1l	7.37508e-10	-0.328165	0.105	0.187	1.43556e-05	HY	Rcc1l	Down	HY_sig
Lmf1	8.21799e-17	-0.328412	0.353	0.551	1.59963e-12	HY	Lmf1	Down	HY_sig
Hist1h2bc	6.40552e-21	-0.328735	0.782	0.921	1.24683e-16	HY	Hist1h2bc	Down	HY_sig
Saraf	1.25993e-33	-0.32897	0.909	0.98	2.45246e-29	HY	Saraf	Down	HY_sig
Ganab	9.47961e-19	-0.329405	0.499	0.717	1.84521e-14	HY	Ganab	Down	HY_sig
Ptpro	1.27583e-17	-0.329777	0.387	0.588	2.48341e-13	HY	Ptpro	Down	HY_sig
Prdx3	1.07346e-17	-0.329812	0.32	0.517	2.0895e-13	HY	Prdx3	Down	HY_sig
Zscan25	1.2211e-14	-0.3307	0.242	0.4	2.37688e-10	HY	Zscan25	Down	HY_sig
Ntn3	2.78196e-11	-0.331087	0.13	0.227	5.41509e-07	HY	Ntn3	Down	HY_sig
Slc19a2	4.25718e-14	-0.332396	0.299	0.466	8.2866e-10	HY	Slc19a2	Down	HY_sig
Spopl	1.15471e-15	-0.332821	0.261	0.432	2.24765e-11	HY	Spopl	Down	HY_sig
AU041133	1.57783e-12	-0.333234	0.196	0.325	3.07124e-08	HY	AU041133	Down	HY_sig
Dlk1	1.35637e-16	-0.333395	0.473	0.636	2.64017e-12	HY	Dlk1	Down	HY_sig
Phyh	8.25048e-14	-0.333471	0.172	0.3	1.60596e-09	HY	Phyh	Down	HY_sig
Mcrs1	7.34808e-09	-0.333649	0.104	0.181	0.00014303	HY	Mcrs1	Down	HY_sig
Armc9	3.12322e-16	-0.333757	0.206	0.36	6.07935e-12	HY	Armc9	Down	HY_sig
Cdk7	8.03757e-17	-0.334277	0.296	0.48	1.56451e-12	HY	Cdk7	Down	HY_sig
6330403K07Rik	6.1625e-15	-0.334318	0.91	0.966	1.19953e-10	HY	6330403K07Rik	Down	HY_sig
Slc16a2	1.02577e-15	-0.334899	0.205	0.353	1.99666e-11	HY	Slc16a2	Down	HY_sig
Prps1	7.91243e-16	-0.334908	0.25	0.417	1.54015e-11	HY	Prps1	Down	HY_sig
Chd1	3.46038e-14	-0.335316	0.153	0.278	6.73562e-10	HY	Chd1	Down	HY_sig
Hap1	3.2509e-14	-0.335426	0.872	0.948	6.32787e-10	HY	Hap1	Down	HY_sig
Rab40b	4.91615e-17	-0.336078	0.284	0.466	9.56929e-13	HY	Rab40b	Down	HY_sig
Fbxo10	8.259e-13	-0.336401	0.381	0.547	1.60761e-08	HY	Fbxo10	Down	HY_sig
Lrrc40	5.14976e-13	-0.33773	0.191	0.319	1.0024e-08	HY	Lrrc40	Down	HY_sig
Ccdc127	1.74786e-16	-0.337986	0.252	0.425	3.40221e-12	HY	Ccdc127	Down	HY_sig
Gas2	2.84338e-16	-0.338072	0.319	0.509	5.53464e-12	HY	Gas2	Down	HY_sig
Dync2h1	4.3137e-16	-0.338529	0.427	0.626	8.39662e-12	HY	Dync2h1	Down	HY_sig
Mreg	1.92779e-12	-0.338622	0.212	0.345	3.75244e-08	HY	Mreg	Down	HY_sig
Clec16a	1.26225e-15	-0.338751	0.266	0.433	2.45697e-11	HY	Clec16a	Down	HY_sig
Prkar1b	4.58296e-42	-0.33922	0.96	0.997	8.92074e-38	HY	Prkar1b	Down	HY_sig
Msh2	2.54743e-15	-0.341016	0.225	0.384	4.95857e-11	HY	Msh2	Down	HY_sig
Nts	2.26969e-18	-0.341295	0.251	0.429	4.41796e-14	HY	Nts	Down	HY_sig
Arl10	5.83978e-19	-0.343007	0.552	0.755	1.13671e-14	HY	Arl10	Down	HY_sig
Rcn1	4.56542e-19	-0.343483	0.399	0.61	8.88659e-15	HY	Rcn1	Down	HY_sig
Magel2	3.88975e-12	-0.343547	0.281	0.417	7.57139e-08	HY	Magel2	Down	HY_sig
Fndc9	6.48494e-11	-0.343927	0.167	0.273	1.26229e-06	HY	Fndc9	Down	HY_sig
Alg5	1.83219e-16	-0.344079	0.337	0.53	3.56635e-12	HY	Alg5	Down	HY_sig
Hs6st2	2.58594e-12	-0.344462	0.391	0.555	5.03353e-08	HY	Hs6st2	Down	HY_sig
Rapgef6	3.69867e-16	-0.345487	0.216	0.373	7.19946e-12	HY	Rapgef6	Down	HY_sig
Ccdc112	2.20752e-15	-0.346054	0.252	0.414	4.29694e-11	HY	Ccdc112	Down	HY_sig
Trim25	2.07789e-11	-0.347054	0.122	0.22	4.04462e-07	HY	Trim25	Down	HY_sig
Clgn	1.27682e-15	-0.348308	0.23	0.384	2.48533e-11	HY	Clgn	Down	HY_sig
Nek7	5.43602e-20	-0.348903	0.39	0.601	1.05812e-15	HY	Nek7	Down	HY_sig
Adra2a	2.21058e-16	-0.350262	0.453	0.652	4.30289e-12	HY	Adra2a	Down	HY_sig
Vps35	2.30199e-29	-0.351583	0.798	0.942	4.48082e-25	HY	Vps35	Down	HY_sig
Slc16a14	1.97576e-12	-0.352907	0.153	0.265	3.84582e-08	HY	Slc16a14	Down	HY_sig
Rest	3.05282e-12	-0.354197	0.145	0.255	5.94231e-08	HY	Rest	Down	HY_sig
Trim59	4.89392e-15	-0.354408	0.219	0.364	9.52601e-11	HY	Trim59	Down	HY_sig
Rpgr	1.88618e-15	-0.35471	0.322	0.503	3.67146e-11	HY	Rpgr	Down	HY_sig
P4htm	2.12728e-24	-0.354711	0.71	0.885	4.14075e-20	HY	P4htm	Down	HY_sig
Letmd1	3.03646e-19	-0.35596	0.275	0.471	5.91047e-15	HY	Letmd1	Down	HY_sig
Gpr165	1.63342e-12	-0.357543	0.599	0.752	3.17946e-08	HY	Gpr165	Down	HY_sig
Polr1e	7.66459e-09	-0.358237	0.115	0.194	0.000149191	HY	Polr1e	Down	HY_sig
Cd59a	1.14189e-11	-0.358533	0.157	0.268	2.2227e-07	HY	Cd59a	Down	HY_sig
Pcyox1	4.38649e-27	-0.358749	0.735	0.91	8.53831e-23	HY	Pcyox1	Down	HY_sig
Zfp1	1.33916e-14	-0.359868	0.273	0.435	2.60667e-10	HY	Zfp1	Down	HY_sig
Spint2	4.42102e-15	-0.359914	0.46	0.633	8.60552e-11	HY	Spint2	Down	HY_sig
Resp18	3.29286e-15	-0.360036	0.85	0.938	6.40955e-11	HY	Resp18	Down	HY_sig
Tmem38b	1.64421e-11	-0.360946	0.107	0.199	3.20045e-07	HY	Tmem38b	Down	HY_sig
Gnl3	6.95603e-17	-0.361039	0.257	0.43	1.35399e-12	HY	Gnl3	Down	HY_sig
C1ql3	3.21987e-14	-0.361528	0.405	0.582	6.26747e-10	HY	C1ql3	Down	HY_sig
Tmem167b	6.37848e-10	-0.362301	0.117	0.204	1.24157e-05	HY	Tmem167b	Down	HY_sig
Uros	2.40038e-15	-0.36242	0.166	0.303	4.67234e-11	HY	Uros	Down	HY_sig
Lrp12	6.00046e-16	-0.362517	0.201	0.349	1.16799e-11	HY	Lrp12	Down	HY_sig
Ctdp1	2.27344e-16	-0.362811	0.254	0.423	4.42525e-12	HY	Ctdp1	Down	HY_sig
Relt	4.96914e-17	-0.363063	0.208	0.368	9.67243e-13	HY	Relt	Down	HY_sig
Prkcg	2.21483e-19	-0.363184	0.307	0.502	4.31117e-15	HY	Prkcg	Down	HY_sig
Sertad4	5.9349e-14	-0.363196	0.206	0.345	1.15523e-09	HY	Sertad4	Down	HY_sig
Hsph1	1.46847e-40	-0.364813	0.908	0.983	2.85838e-36	HY	Hsph1	Down	HY_sig
Smu1	2.70836e-21	-0.365037	0.321	0.539	5.27182e-17	HY	Smu1	Down	HY_sig
Katnbl1	2.92522e-12	-0.365138	0.16	0.275	5.69395e-08	HY	Katnbl1	Down	HY_sig
Dpyd	6.87299e-14	-0.366698	0.104	0.207	1.33783e-09	HY	Dpyd	Down	HY_sig
Sbsn	2.89174e-09	-0.367696	0.114	0.196	5.62877e-05	HY	Sbsn	Down	HY_sig
Fzd9	1.61851e-10	-0.367775	0.121	0.212	3.15043e-06	HY	Fzd9	Down	HY_sig
Cpsf1	3.55143e-21	-0.368713	0.251	0.449	6.91287e-17	HY	Cpsf1	Down	HY_sig
Ghr	3.34394e-11	-0.371061	0.176	0.287	6.50899e-07	HY	Ghr	Down	HY_sig
Zfp869	2.06966e-15	-0.371636	0.209	0.361	4.02859e-11	HY	Zfp869	Down	HY_sig
Paqr3	2.27424e-17	-0.371679	0.236	0.406	4.42681e-13	HY	Paqr3	Down	HY_sig
Hlcs	7.3948e-13	-0.373217	0.16	0.277	1.4394e-08	HY	Hlcs	Down	HY_sig
Sdk1	1.06345e-12	-0.374062	0.167	0.287	2.07e-08	HY	Sdk1	Down	HY_sig
Nol4	1.23189e-19	-0.374309	0.54	0.746	2.39788e-15	HY	Nol4	Down	HY_sig
Cdr2l	3.0783e-17	-0.37434	0.258	0.43	5.99192e-13	HY	Cdr2l	Down	HY_sig
Ctla2a	2.41986e-08	-0.375033	0.122	0.199	0.000471025	HY	Ctla2a	Down	HY_sig
Msh3	5.58068e-15	-0.377724	0.193	0.334	1.08628e-10	HY	Msh3	Down	HY_sig
Cnih3	1.2209e-18	-0.378668	0.355	0.55	2.37647e-14	HY	Cnih3	Down	HY_sig
Vash2	4.58638e-10	-0.379318	0.113	0.199	8.92739e-06	HY	Vash2	Down	HY_sig
Mthfd1l	8.01469e-16	-0.384421	0.196	0.344	1.56006e-11	HY	Mthfd1l	Down	HY_sig
Zfp26	8.47733e-16	-0.384706	0.242	0.4	1.65011e-11	HY	Zfp26	Down	HY_sig
Pnma3	2.5673e-15	-0.384712	0.3	0.464	4.99724e-11	HY	Pnma3	Down	HY_sig
Dstn	2.49718e-21	-0.384802	0.522	0.724	4.86076e-17	HY	Dstn	Down	HY_sig
Yjefn3	8.2205e-14	-0.385129	0.177	0.308	1.60012e-09	HY	Yjefn3	Down	HY_sig
Dgat1	1.34043e-14	-0.385223	0.148	0.272	2.60915e-10	HY	Dgat1	Down	HY_sig
Csgalnact2	1.17296e-14	-0.386514	0.242	0.394	2.28316e-10	HY	Csgalnact2	Down	HY_sig
Ahi1	2.47601e-21	-0.387337	0.878	0.96	4.81955e-17	HY	Ahi1	Down	HY_sig
Clba1	3.65628e-17	-0.388628	0.246	0.415	7.11695e-13	HY	Clba1	Down	HY_sig
Znrf3	2.14833e-18	-0.389558	0.295	0.486	4.18172e-14	HY	Znrf3	Down	HY_sig
Prph	3.10441e-15	-0.389833	0.11	0.219	6.04274e-11	HY	Prph	Down	HY_sig
Sox10	1.42296e-20	-0.389909	0.641	0.807	2.76979e-16	HY	Sox10	Down	HY_sig
Pcdhgb2	7.35883e-13	-0.392203	0.129	0.235	1.4324e-08	HY	Pcdhgb2	Down	HY_sig
Prkg1	2.55966e-09	-0.392431	0.129	0.215	4.98237e-05	HY	Prkg1	Down	HY_sig
Abca8b	1.05697e-13	-0.393816	0.156	0.278	2.05739e-09	HY	Abca8b	Down	HY_sig
Dyrk3	9.35797e-09	-0.394049	0.101	0.174	0.000182153	HY	Dyrk3	Down	HY_sig
Siah1a	3.19241e-17	-0.394201	0.266	0.443	6.21402e-13	HY	Siah1a	Down	HY_sig
Suv39h1	3.73613e-16	-0.398676	0.291	0.465	7.27239e-12	HY	Suv39h1	Down	HY_sig
Wnt3	7.60255e-13	-0.398832	0.179	0.302	1.47984e-08	HY	Wnt3	Down	HY_sig
Stmn1	4.86101e-30	-0.400639	0.665	0.86	9.46195e-26	HY	Stmn1	Down	HY_sig
Grid2	1.00681e-17	-0.40102	0.382	0.572	1.95975e-13	HY	Grid2	Down	HY_sig
Tmem132d	1.57786e-17	-0.401095	0.26	0.434	3.0713e-13	HY	Tmem132d	Down	HY_sig
Bola3	8.41573e-16	-0.401352	0.17	0.306	1.63812e-11	HY	Bola3	Down	HY_sig
Xrcc4	1.97056e-15	-0.402914	0.136	0.258	3.83569e-11	HY	Xrcc4	Down	HY_sig
Sephs2	2.1166e-20	-0.402943	0.291	0.488	4.11996e-16	HY	Sephs2	Down	HY_sig
Npy2r	3.46514e-14	-0.404853	0.252	0.398	6.74489e-10	HY	Npy2r	Down	HY_sig
Zscan12	3.97107e-12	-0.404927	0.155	0.266	7.72969e-08	HY	Zscan12	Down	HY_sig
Grm8	4.68896e-16	-0.405266	0.219	0.371	9.12705e-12	HY	Grm8	Down	HY_sig
Gmeb2	6.0017e-18	-0.406607	0.166	0.312	1.16823e-13	HY	Gmeb2	Down	HY_sig
Opn3	3.6159e-12	-0.407174	0.142	0.25	7.03835e-08	HY	Opn3	Down	HY_sig
Cep162	1.65261e-12	-0.408293	0.123	0.226	3.2168e-08	HY	Cep162	Down	HY_sig
Arl5b	2.63231e-13	-0.410502	0.159	0.277	5.1238e-09	HY	Arl5b	Down	HY_sig
P3h4	1.13606e-21	-0.414511	0.278	0.478	2.21133e-17	HY	P3h4	Down	HY_sig
Alkbh3	8.41844e-17	-0.416464	0.3	0.474	1.63865e-12	HY	Alkbh3	Down	HY_sig
Cxadr	8.34123e-20	-0.416521	0.233	0.413	1.62362e-15	HY	Cxadr	Down	HY_sig
Mta3	4.20903e-13	-0.419178	0.119	0.224	8.19288e-09	HY	Mta3	Down	HY_sig
Pcolce2	4.10541e-15	-0.423425	0.162	0.293	7.99117e-11	HY	Pcolce2	Down	HY_sig
Apod	5.30211e-17	-0.425193	0.904	0.97	1.03206e-12	HY	Apod	Down	HY_sig
Slc7a6	7.24491e-18	-0.426956	0.16	0.304	1.41022e-13	HY	Slc7a6	Down	HY_sig
Zbtb6	2.56802e-20	-0.430528	0.239	0.422	4.99864e-16	HY	Zbtb6	Down	HY_sig
Cpm	4.28264e-17	-0.432663	0.239	0.4	8.33616e-13	HY	Cpm	Down	HY_sig
Cpeb1	1.52455e-16	-0.434992	0.311	0.481	2.96753e-12	HY	Cpeb1	Down	HY_sig
Hist1h1c	1.00287e-33	-0.435992	0.828	0.949	1.95208e-29	HY	Hist1h1c	Down	HY_sig
Ptpn14	7.45075e-11	-0.436577	0.107	0.194	1.45029e-06	HY	Ptpn14	Down	HY_sig
Scyl3	4.09574e-14	-0.436841	0.157	0.28	7.97236e-10	HY	Scyl3	Down	HY_sig
Serpina3n	4.44398e-13	-0.437053	0.118	0.22	8.6502e-09	HY	Serpina3n	Down	HY_sig
Zfp407	6.95717e-18	-0.438895	0.23	0.395	1.35421e-13	HY	Zfp407	Down	HY_sig
Cct7	1.35129e-26	-0.438923	0.433	0.679	2.63029e-22	HY	Cct7	Down	HY_sig
Sirt1	1.59821e-14	-0.440643	0.115	0.224	3.11092e-10	HY	Sirt1	Down	HY_sig
Spata7	2.70971e-19	-0.440955	0.257	0.436	5.27445e-15	HY	Spata7	Down	HY_sig
Hnrnpdl	1.9718e-60	-0.442655	0.897	0.981	3.83811e-56	HY	Hnrnpdl	Down	HY_sig
Cep295	2.15072e-17	-0.444601	0.219	0.379	4.18638e-13	HY	Cep295	Down	HY_sig
Gfap	3.72169e-13	-0.445273	0.783	0.872	7.24427e-09	HY	Gfap	Down	HY_sig
Slc17a5	2.11913e-17	-0.446861	0.198	0.35	4.12488e-13	HY	Slc17a5	Down	HY_sig
Ell	1.91082e-20	-0.451891	0.224	0.403	3.71941e-16	HY	Ell	Down	HY_sig
Zscan18	2.31777e-18	-0.468081	0.183	0.334	4.51154e-14	HY	Zscan18	Down	HY_sig
Slc18a2	1.87454e-18	-0.472225	0.167	0.31	3.6488e-14	HY	Slc18a2	Down	HY_sig
Peg10	1.24149e-19	-0.475471	0.541	0.712	2.41655e-15	HY	Peg10	Down	HY_sig
Th	1.55402e-11	-0.476218	0.164	0.269	3.0249e-07	HY	Th	Down	HY_sig
Kantr	2.4755e-27	-0.4855	0.443	0.686	4.81856e-23	HY	Kantr	Down	HY_sig
Tmem59	1.37028e-53	-0.4903	0.776	0.936	2.66725e-49	HY	Tmem59	Down	HY_sig
Fabp7	1.7509e-36	-0.493491	0.554	0.808	3.40813e-32	HY	Fabp7	Down	HY_sig
Gpr101	1.50079e-19	-0.493653	0.441	0.622	2.92128e-15	HY	Gpr101	Down	HY_sig
AW551984	1.47877e-20	-0.494358	0.54	0.709	2.87844e-16	HY	AW551984	Down	HY_sig
Zfand4	2.27923e-15	-0.494679	0.148	0.271	4.43653e-11	HY	Zfand4	Down	HY_sig
Lrif1	1.52089e-16	-0.495695	0.176	0.312	2.9604e-12	HY	Lrif1	Down	HY_sig
Hnrnpr	8.30556e-19	-0.498807	0.108	0.232	1.61668e-14	HY	Hnrnpr	Down	HY_sig
Rec8	1.57787e-15	-0.501133	0.174	0.305	3.07132e-11	HY	Rec8	Down	HY_sig
Adcyap1	3.75901e-20	-0.508762	0.29	0.476	7.3169e-16	HY	Adcyap1	Down	HY_sig
Kcng3	9.68388e-16	-0.509468	0.126	0.243	1.88497e-11	HY	Kcng3	Down	HY_sig
Osbp	5.79384e-31	-0.512244	0.374	0.632	1.12777e-26	HY	Osbp	Down	HY_sig
Igsf1	7.10975e-27	-0.51235	0.433	0.644	1.38391e-22	HY	Igsf1	Down	HY_sig
Lrrc29	3.09347e-14	-0.516889	0.106	0.208	6.02144e-10	HY	Lrrc29	Down	HY_sig
Tnnt1	7.35293e-18	-0.519605	0.121	0.246	1.43125e-13	HY	Tnnt1	Down	HY_sig
Heyl	3.33902e-21	-0.520753	0.296	0.488	6.4994e-17	HY	Heyl	Down	HY_sig
Gpx3	2.53012e-26	-0.523589	0.507	0.703	4.92487e-22	HY	Gpx3	Down	HY_sig
Nptx2	1.86094e-19	-0.523765	0.185	0.342	3.62232e-15	HY	Nptx2	Down	HY_sig
Esr1	1.54203e-13	-0.526402	0.139	0.246	3.00156e-09	HY	Esr1	Down	HY_sig
Bst2	2.72702e-10	-0.547454	0.178	0.282	5.30814e-06	HY	Bst2	Down	HY_sig
Slc35b3	7.86983e-24	-0.548528	0.19	0.369	1.53186e-19	HY	Slc35b3	Down	HY_sig
Irs4	1.93391e-20	-0.548532	0.302	0.47	3.76435e-16	HY	Irs4	Down	HY_sig
Plagl1	7.28212e-25	-0.551496	0.339	0.539	1.41746e-20	HY	Plagl1	Down	HY_sig
Ide	9.54203e-42	-0.580552	0.448	0.731	1.85736e-37	HY	Ide	Down	HY_sig
Col23a1	1.84699e-13	-0.583418	0.176	0.297	3.59516e-09	HY	Col23a1	Down	HY_sig
Cited1	9.62884e-16	-0.585032	0.228	0.371	1.87425e-11	HY	Cited1	Down	HY_sig
Arhgap36	5.24442e-25	-0.587273	0.458	0.658	1.02083e-20	HY	Arhgap36	Down	HY_sig
Traip	8.05351e-20	-0.590731	0.167	0.316	1.56761e-15	HY	Traip	Down	HY_sig
Ammecr1	2.81564e-14	-0.60293	0.104	0.207	5.48064e-10	HY	Ammecr1	Down	HY_sig
Hdc	2.05962e-23	-0.638003	0.104	0.242	4.00904e-19	HY	Hdc	Down	HY_sig
Prkcd	2.95417e-46	-0.672121	0.537	0.806	5.7503e-42	HY	Prkcd	Down	HY_sig
Wnt2b	9.99065e-18	-0.682219	0.104	0.22	1.94468e-13	HY	Wnt2b	Down	HY_sig
Myoc	5.84599e-22	-0.705892	0.162	0.315	1.13792e-17	HY	Myoc	Down	HY_sig
Mt2	7.18585e-158	-0.719359	0.938	0.997	1.39873e-153	HY	Mt2	Down	HY_sig
Amigo2	3.05695e-29	-0.721057	0.333	0.546	5.95036e-25	HY	Amigo2	Down	HY_sig
Tac2	2.40577e-48	-0.821288	0.336	0.617	4.68283e-44	HY	Tac2	Down	HY_sig
Nkx2-1	1.19817e-25	-0.876594	0.111	0.258	2.33224e-21	HY	Nkx2-1	Down	HY_sig
Esyt3	1.73403e-27	-0.898772	0.138	0.299	3.3753e-23	HY	Esyt3	Down	HY_sig
Gm45194	3.97833e-23	-0.912379	0.119	0.258	7.74382e-19	HY	Gm45194	Down	HY_sig
Gabrq	1.24149e-36	-0.930673	0.306	0.518	2.41656e-32	HY	Gabrq	Down	HY_sig
Pgr15l	2.17379e-30	-0.931608	0.172	0.355	4.23128e-26	HY	Pgr15l	Down	HY_sig
Ppp1r17	3.83985e-18	-0.935217	0.118	0.238	7.47427e-14	HY	Ppp1r17	Down	HY_sig
Btaf1	2.30352e-72	-0.970455	0.329	0.665	4.4838e-68	HY	Btaf1	Down	HY_sig
Gal	8.06387e-35	-1.00806	0.264	0.474	1.56963e-30	HY	Gal	Down	HY_sig
Pdyn	2.77588e-25	-1.0292	0.108	0.251	5.40325e-21	HY	Pdyn	Down	HY_sig
Asb4	7.03497e-50	-1.05256	0.21	0.46	1.36936e-45	HY	Asb4	Down	HY_sig
Cartpt	6.25324e-81	-1.3621	0.381	0.709	1.21719e-76	HY	Cartpt	Down	HY_sig
Hcrt	1.45227e-113	-1.53079	0.17	0.569	2.82684e-109	HY	Hcrt	Down	HY_sig
Pmch	3.90995e-264	-1.97966	0.332	0.947	7.61072e-260	HY	Pmch	Down	HY_sig

## Sheet: STR
Supplementary Table 2e. DEGs identified in the striatum (STR).
Gene	p_val	avg_log2FC	pct.1	pct.2	p_val_adj	brain.region	gene	regulation	sig
Egr1	7.45967e-80	2.21698	0.862	0.58	1.45202e-75	STR	Egr1	Up	STR_sig
Stk38	1.11663e-06	1.55282	0.277	0.185	0.0217352	STR	Stk38	Up	STR_sig
Gng7	4.08551e-12	0.792094	0.723	0.681	7.95245e-08	STR	Gng7	Up	STR_sig
Pde10a	8.1631e-09	0.646498	0.796	0.772	0.000158895	STR	Pde10a	Up	STR_sig
Pde1b	5.54782e-09	0.580363	0.834	0.864	0.000107988	STR	Pde1b	Up	STR_sig
Ppp1r1b	6.27642e-08	0.573532	0.854	0.901	0.0012217	STR	Ppp1r1b	Up	STR_sig
Id4	3.72749e-10	0.565984	0.864	0.89	7.25555e-06	STR	Id4	Up	STR_sig
Gpr88	3.63443e-07	0.545031	0.769	0.721	0.00707442	STR	Gpr88	Up	STR_sig
Ddn	1.03118e-17	0.53371	0.968	0.983	2.0072e-13	STR	Ddn	Up	STR_sig
Rgs7bp	8.70988e-09	0.485464	0.854	0.884	0.000169538	STR	Rgs7bp	Up	STR_sig
Plk2	8.03214e-10	0.451802	0.87	0.919	1.56346e-05	STR	Plk2	Up	STR_sig
Pcdh10	1.9573e-10	0.426269	0.903	0.925	3.80988e-06	STR	Pcdh10	Up	STR_sig
Cplx2	7.90096e-12	0.423134	0.935	0.956	1.53792e-07	STR	Cplx2	Up	STR_sig
Arpp21	7.22621e-12	0.421929	0.994	0.996	1.40658e-07	STR	Arpp21	Up	STR_sig
Atp2b2	9.46953e-18	0.414463	0.99	1	1.84324e-13	STR	Atp2b2	Up	STR_sig
Cox6a1	7.31049e-18	0.405715	0.976	0.989	1.42299e-13	STR	Cox6a1	Up	STR_sig
Arhgap33	2.4004e-08	0.403757	0.874	0.894	0.000467238	STR	Arhgap33	Up	STR_sig
Phactr1	5.6347e-07	0.388956	0.875	0.897	0.0109679	STR	Phactr1	Up	STR_sig
Baiap2	4.53727e-09	0.384065	0.966	0.98	8.8318e-05	STR	Baiap2	Up	STR_sig
Gad2	2.10459e-14	0.380891	0.982	0.985	4.09658e-10	STR	Gad2	Up	STR_sig
Ppp1r9a	6.68021e-07	0.36988	0.879	0.934	0.013003	STR	Ppp1r9a	Up	STR_sig
Myt1l	2.33465e-07	0.368791	0.881	0.939	0.0045444	STR	Myt1l	Up	STR_sig
Fbxl16	1.22634e-08	0.364342	0.97	0.978	0.000238707	STR	Fbxl16	Up	STR_sig
Sfpq	3.88364e-13	0.347885	0.953	0.987	7.55951e-09	STR	Sfpq	Up	STR_sig
Agap2	2.69199e-08	0.346253	0.895	0.949	0.000523996	STR	Agap2	Up	STR_sig
Thra	2.46893e-11	0.33293	0.964	0.985	4.80578e-07	STR	Thra	Up	STR_sig
Hpca	1.554e-06	0.332235	0.972	0.993	0.0302485	STR	Hpca	Up	STR_sig
Psd	9.76586e-16	0.32986	0.998	1	1.90093e-11	STR	Psd	Up	STR_sig
Gpm6b	4.86342e-09	0.315267	0.978	0.987	9.46664e-05	STR	Gpm6b	Up	STR_sig
Caln1	1.89272e-06	0.310392	0.872	0.916	0.0368418	STR	Caln1	Up	STR_sig
Dclk1	1.06029e-08	0.309559	0.949	0.983	0.000206385	STR	Dclk1	Up	STR_sig
Palm	1.01117e-06	0.30934	0.909	0.98	0.0196823	STR	Palm	Up	STR_sig
Cdk5r1	2.66612e-07	0.283978	0.97	0.996	0.00518961	STR	Cdk5r1	Up	STR_sig
Kcnab2	3.56644e-07	0.273381	0.966	0.983	0.00694207	STR	Kcnab2	Up	STR_sig
Grin2b	2.31638e-07	0.266148	0.982	0.993	0.00450884	STR	Grin2b	Up	STR_sig
Ing1	2.6024e-07	-0.263844	0.247	0.466	0.00506557	STR	Ing1	Down	STR_sig
Uhmk1	3.28617e-07	-0.264532	0.852	0.98	0.00639653	STR	Uhmk1	Down	STR_sig
Mzt1	2.34214e-08	-0.268321	0.591	0.851	0.000455898	STR	Mzt1	Down	STR_sig
Stard3nl	4.17012e-07	-0.271692	0.354	0.615	0.00811714	STR	Stard3nl	Down	STR_sig
Wdr81	1.35952e-06	-0.272139	0.209	0.394	0.0264631	STR	Wdr81	Down	STR_sig
Arxes2	5.00199e-07	-0.272324	0.338	0.589	0.00973637	STR	Arxes2	Down	STR_sig
Pdik1l	1.82239e-06	-0.272967	0.184	0.352	0.0354728	STR	Pdik1l	Down	STR_sig
Orai2	1.11081e-07	-0.272999	0.233	0.453	0.00216219	STR	Orai2	Down	STR_sig
Tro	1.98917e-06	-0.273317	0.798	0.934	0.0387191	STR	Tro	Down	STR_sig
Slc36a4	1.78005e-06	-0.273523	0.563	0.822	0.0346487	STR	Slc36a4	Down	STR_sig
Pex3	1.13623e-06	-0.273618	0.291	0.512	0.0221168	STR	Pex3	Down	STR_sig
Stam	8.0318e-07	-0.273955	0.401	0.648	0.0156339	STR	Stam	Down	STR_sig
Prkcg	2.43494e-07	-0.274183	0.415	0.668	0.00473962	STR	Prkcg	Down	STR_sig
Fkbp15	9.57655e-07	-0.274339	0.372	0.613	0.0186407	STR	Fkbp15	Down	STR_sig
Myorg	6.56109e-07	-0.27486	0.121	0.262	0.0127712	STR	Myorg	Down	STR_sig
Cdk7	2.50188e-06	-0.276542	0.241	0.44	0.048699	STR	Cdk7	Down	STR_sig
Yipf5	1.42232e-06	-0.277191	0.259	0.462	0.0276854	STR	Yipf5	Down	STR_sig
Tmbim6	1.02634e-06	-0.277449	0.749	0.923	0.0199776	STR	Tmbim6	Down	STR_sig
Tmem35a	1.24866e-06	-0.278228	0.666	0.881	0.0243051	STR	Tmem35a	Down	STR_sig
Ssx2ip	5.98347e-07	-0.279359	0.277	0.495	0.0116468	STR	Ssx2ip	Down	STR_sig
Srsf5	3.18302e-08	-0.280254	0.757	0.912	0.000619575	STR	Srsf5	Down	STR_sig
Hsph1	4.63474e-10	-0.280792	0.883	0.983	9.02152e-06	STR	Hsph1	Down	STR_sig
Cabin1	1.51153e-06	-0.281365	0.644	0.844	0.0294219	STR	Cabin1	Down	STR_sig
Pcdh19	1.46978e-06	-0.281796	0.338	0.572	0.0286093	STR	Pcdh19	Down	STR_sig
Peg3	3.58712e-08	-0.282764	0.923	0.982	0.000698234	STR	Peg3	Down	STR_sig
Hdac11	5.62991e-07	-0.283193	0.789	0.947	0.0109586	STR	Hdac11	Down	STR_sig
2024-09-07	2.03927e-08	-0.283402	0.749	0.906	0.000396944	STR	2024-09-07	Down	STR_sig
Cep131	1.83458e-06	-0.283793	0.257	0.451	0.03571	STR	Cep131	Down	STR_sig
Eps8	2.13149e-06	-0.28408	0.336	0.561	0.0414895	STR	Eps8	Down	STR_sig
Tsen34	6.01594e-07	-0.284615	0.555	0.82	0.01171	STR	Tsen34	Down	STR_sig
Anapc4	6.34347e-07	-0.284815	0.352	0.602	0.0123476	STR	Anapc4	Down	STR_sig
Prkar1b	1.42992e-13	-0.284931	0.968	0.991	2.78334e-09	STR	Prkar1b	Down	STR_sig
Mtfp1	2.17378e-06	-0.285585	0.451	0.706	0.0423126	STR	Mtfp1	Down	STR_sig
Dscam	5.53995e-07	-0.288206	0.395	0.639	0.0107835	STR	Dscam	Down	STR_sig
Rasd1	1.17877e-06	-0.288225	0.231	0.418	0.0229449	STR	Rasd1	Down	STR_sig
Cirbp	9.5509e-07	-0.28836	0.688	0.901	0.0185908	STR	Cirbp	Down	STR_sig
Manbal	2.29442e-06	-0.289095	0.409	0.661	0.0446609	STR	Manbal	Down	STR_sig
2310022B05Rik	3.58492e-07	-0.289159	0.553	0.802	0.00697806	STR	2310022B05Rik	Down	STR_sig
Sf3b6	1.99843e-06	-0.289232	0.573	0.807	0.0388994	STR	Sf3b6	Down	STR_sig
Sec11c	2.33404e-06	-0.289746	0.704	0.908	0.0454322	STR	Sec11c	Down	STR_sig
Ypel4	1.69909e-06	-0.290471	0.512	0.749	0.0330728	STR	Ypel4	Down	STR_sig
Fhl2	1.69413e-06	-0.290592	0.225	0.417	0.0329762	STR	Fhl2	Down	STR_sig
Hmgcr	6.17884e-08	-0.291132	0.524	0.811	0.00120271	STR	Hmgcr	Down	STR_sig
Nrg3	1.66217e-06	-0.293009	0.332	0.55	0.0323542	STR	Nrg3	Down	STR_sig
Klhl42	7.55969e-07	-0.293332	0.204	0.385	0.0147149	STR	Klhl42	Down	STR_sig
Igip	4.43461e-07	-0.293455	0.696	0.899	0.00863196	STR	Igip	Down	STR_sig
Pex2	2.31697e-06	-0.293863	0.263	0.462	0.0450998	STR	Pex2	Down	STR_sig
Emc1	1.41255e-06	-0.294323	0.611	0.848	0.0274953	STR	Emc1	Down	STR_sig
Prepl	1.74301e-06	-0.294331	0.741	0.895	0.0339277	STR	Prepl	Down	STR_sig
Hspa4l	1.10667e-06	-0.29439	0.632	0.866	0.0215413	STR	Hspa4l	Down	STR_sig
Ppp1r11	2.3256e-07	-0.294991	0.48	0.756	0.00452677	STR	Ppp1r11	Down	STR_sig
Spint2	1.7298e-06	-0.295075	0.427	0.684	0.0336705	STR	Spint2	Down	STR_sig
Hid1	1.80868e-06	-0.29588	0.498	0.752	0.035206	STR	Hid1	Down	STR_sig
Fam228b	1.87244e-06	-0.296397	0.182	0.349	0.0364471	STR	Fam228b	Down	STR_sig
Wdr43	1.26681e-06	-0.296529	0.231	0.422	0.0246584	STR	Wdr43	Down	STR_sig
Tmx4	7.09813e-08	-0.296709	0.881	0.971	0.00138165	STR	Tmx4	Down	STR_sig
Nrep	9.72417e-07	-0.296995	0.632	0.848	0.0189281	STR	Nrep	Down	STR_sig
Kcnh1	1.14817e-06	-0.298625	0.196	0.369	0.0223492	STR	Kcnh1	Down	STR_sig
Sgpp1	2.3484e-06	-0.299837	0.374	0.606	0.0457117	STR	Sgpp1	Down	STR_sig
G3bp1	1.16449e-06	-0.3002	0.188	0.363	0.0226668	STR	G3bp1	Down	STR_sig
Tmem161a	1.74871e-06	-0.300296	0.235	0.431	0.0340386	STR	Tmem161a	Down	STR_sig
Slc25a44	5.5762e-08	-0.302317	0.534	0.809	0.00108541	STR	Slc25a44	Down	STR_sig
Wscd1	4.32135e-07	-0.302319	0.547	0.82	0.0084115	STR	Wscd1	Down	STR_sig
Exoc8	2.94802e-07	-0.302544	0.32	0.569	0.00573833	STR	Exoc8	Down	STR_sig
Cpd	8.30344e-07	-0.302769	0.464	0.732	0.0161627	STR	Cpd	Down	STR_sig
Exosc7	1.93533e-06	-0.303131	0.255	0.459	0.0376711	STR	Exosc7	Down	STR_sig
Serinc5	1.1744e-06	-0.304041	0.366	0.607	0.0228597	STR	Serinc5	Down	STR_sig
Clk2	1.91153e-06	-0.30408	0.249	0.444	0.0372079	STR	Clk2	Down	STR_sig
Phgdh	3.47925e-07	-0.3043	0.211	0.406	0.00677236	STR	Phgdh	Down	STR_sig
Disp3	6.58767e-07	-0.304383	0.188	0.365	0.0128229	STR	Disp3	Down	STR_sig
Galnt1	1.50746e-06	-0.304794	0.506	0.782	0.0293427	STR	Galnt1	Down	STR_sig
Fabp7	1.42372e-06	-0.304799	0.399	0.642	0.0277126	STR	Fabp7	Down	STR_sig
Ube2ql1	7.7227e-07	-0.304908	0.67	0.87	0.0150322	STR	Ube2ql1	Down	STR_sig
Leo1	7.07096e-07	-0.306327	0.291	0.514	0.0137636	STR	Leo1	Down	STR_sig
Map4k3	7.0265e-07	-0.306817	0.407	0.651	0.0136771	STR	Map4k3	Down	STR_sig
Mettl26	1.49715e-06	-0.307206	0.306	0.519	0.029142	STR	Mettl26	Down	STR_sig
Calr	8.68783e-12	-0.307984	0.875	0.989	1.69109e-07	STR	Calr	Down	STR_sig
Plcb4	1.0881e-06	-0.307996	0.374	0.624	0.0211799	STR	Plcb4	Down	STR_sig
Ppan	1.04407e-06	-0.308198	0.223	0.415	0.0203228	STR	Ppan	Down	STR_sig
5031439G07Rik	1.85224e-08	-0.310006	0.739	0.923	0.000360538	STR	5031439G07Rik	Down	STR_sig
Ccdc112	5.21274e-07	-0.310128	0.251	0.464	0.0101466	STR	Ccdc112	Down	STR_sig
Mgat2	1.77635e-06	-0.310332	0.342	0.578	0.0345766	STR	Mgat2	Down	STR_sig
Slbp	2.18478e-06	-0.310508	0.126	0.262	0.0425267	STR	Slbp	Down	STR_sig
Pcdhac2	6.50572e-07	-0.310548	0.18	0.358	0.0126634	STR	Pcdhac2	Down	STR_sig
Zc3h7a	1.49598e-06	-0.31068	0.209	0.393	0.0291192	STR	Zc3h7a	Down	STR_sig
Slc35b1	1.22522e-06	-0.31216	0.441	0.697	0.0238489	STR	Slc35b1	Down	STR_sig
Wdfy3	8.37436e-08	-0.313153	0.251	0.473	0.00163007	STR	Wdfy3	Down	STR_sig
Hsd11b1	1.82271e-06	-0.313238	0.14	0.286	0.035479	STR	Hsd11b1	Down	STR_sig
Dennd2a	2.28529e-06	-0.313319	0.237	0.431	0.0444831	STR	Dennd2a	Down	STR_sig
Ddx23	1.02937e-07	-0.313801	0.413	0.688	0.00200368	STR	Ddx23	Down	STR_sig
Rdh13	1.99057e-06	-0.315606	0.219	0.407	0.0387465	STR	Rdh13	Down	STR_sig
Fstl5	1.20436e-06	-0.316604	0.366	0.587	0.0234429	STR	Fstl5	Down	STR_sig
Nrn1	2.0366e-09	-0.317023	0.838	0.972	3.96424e-05	STR	Nrn1	Down	STR_sig
Kcnc2	2.56168e-07	-0.317059	0.605	0.85	0.00498631	STR	Kcnc2	Down	STR_sig
Mt1	5.26591e-20	-0.317395	0.986	1	1.02501e-15	STR	Mt1	Down	STR_sig
Galnt9	3.35204e-08	-0.31804	0.312	0.569	0.000652474	STR	Galnt9	Down	STR_sig
Micu2	2.294e-06	-0.318363	0.235	0.431	0.0446528	STR	Micu2	Down	STR_sig
Dusp18	1.51995e-07	-0.319161	0.2	0.394	0.00295859	STR	Dusp18	Down	STR_sig
Dcaf11	2.11211e-07	-0.319947	0.443	0.721	0.00411122	STR	Dcaf11	Down	STR_sig
Tox2	2.1879e-08	-0.320048	0.291	0.532	0.000425874	STR	Tox2	Down	STR_sig
Sox10	1.68036e-06	-0.320523	0.401	0.622	0.0327083	STR	Sox10	Down	STR_sig
Tspyl2	1.88392e-06	-0.320552	0.715	0.914	0.0366705	STR	Tspyl2	Down	STR_sig
Dicer1	7.64501e-07	-0.321005	0.385	0.629	0.014881	STR	Dicer1	Down	STR_sig
Arxes1	1.13152e-06	-0.321195	0.597	0.828	0.022025	STR	Arxes1	Down	STR_sig
Sertm1	1.95571e-06	-0.322033	0.196	0.365	0.0380679	STR	Sertm1	Down	STR_sig
5730455P16Rik	7.16623e-08	-0.322489	0.399	0.666	0.00139491	STR	5730455P16Rik	Down	STR_sig
Unc45a	1.80441e-06	-0.32292	0.217	0.402	0.0351228	STR	Unc45a	Down	STR_sig
Ormdl3	2.72519e-07	-0.323242	0.14	0.303	0.00530459	STR	Ormdl3	Down	STR_sig
Exosc8	1.16514e-06	-0.324022	0.188	0.36	0.0226794	STR	Exosc8	Down	STR_sig
Rcor2	6.44554e-07	-0.324473	0.184	0.356	0.0125462	STR	Rcor2	Down	STR_sig
Ndfip1	3.03503e-20	-0.325033	0.984	1	5.90769e-16	STR	Ndfip1	Down	STR_sig
Zkscan16	1.18903e-08	-0.325082	0.474	0.741	0.000231445	STR	Zkscan16	Down	STR_sig
Por	1.63135e-06	-0.325427	0.617	0.831	0.0317542	STR	Por	Down	STR_sig
Sv2b	3.84418e-08	-0.325581	0.652	0.884	0.000748271	STR	Sv2b	Down	STR_sig
Cnksr3	1.80564e-06	-0.326537	0.148	0.295	0.0351467	STR	Cnksr3	Down	STR_sig
Ccdc30	1.15869e-06	-0.327091	0.372	0.607	0.022554	STR	Ccdc30	Down	STR_sig
Ppid	8.47918e-07	-0.327331	0.277	0.49	0.0165047	STR	Ppid	Down	STR_sig
Snx17	2.41111e-06	-0.327752	0.439	0.679	0.0469323	STR	Snx17	Down	STR_sig
Hgsnat	3.2322e-07	-0.328158	0.33	0.561	0.00629147	STR	Hgsnat	Down	STR_sig
Gaa	6.10853e-09	-0.32827	0.968	0.989	0.000118903	STR	Gaa	Down	STR_sig
Galnt17	8.08857e-07	-0.328454	0.583	0.811	0.0157444	STR	Galnt17	Down	STR_sig
Lrp3	1.94518e-07	-0.328567	0.492	0.761	0.0037863	STR	Lrp3	Down	STR_sig
Bcar1	4.33818e-07	-0.328935	0.233	0.439	0.00844426	STR	Bcar1	Down	STR_sig
Fam193a	4.57439e-07	-0.32937	0.375	0.602	0.00890405	STR	Fam193a	Down	STR_sig
Grm1	2.18309e-07	-0.329943	0.383	0.626	0.00424939	STR	Grm1	Down	STR_sig
Nop10	7.34962e-07	-0.330112	0.3	0.521	0.014306	STR	Nop10	Down	STR_sig
Ppp2r3a	1.10376e-06	-0.331544	0.277	0.492	0.0214847	STR	Ppp2r3a	Down	STR_sig
Cpne7	1.21522e-08	-0.332839	0.508	0.767	0.000236542	STR	Cpne7	Down	STR_sig
Ildr2	1.0205e-07	-0.332984	0.64	0.884	0.0019864	STR	Ildr2	Down	STR_sig
Cct7	1.05099e-08	-0.333432	0.352	0.618	0.000204576	STR	Cct7	Down	STR_sig
Tril	9.45707e-07	-0.333538	0.37	0.593	0.0184082	STR	Tril	Down	STR_sig
Prxl2b	4.9978e-08	-0.334079	0.559	0.824	0.000972821	STR	Prxl2b	Down	STR_sig
Vim	2.51607e-06	-0.33417	0.176	0.33	0.0489754	STR	Vim	Down	STR_sig
Clec16a	3.24601e-08	-0.334554	0.217	0.435	0.000631836	STR	Clec16a	Down	STR_sig
Hrk	3.95928e-07	-0.33483	0.445	0.697	0.00770675	STR	Hrk	Down	STR_sig
Ankhd1	4.92804e-08	-0.334874	0.19	0.385	0.000959243	STR	Ankhd1	Down	STR_sig
Gnl3l	8.68447e-08	-0.335048	0.565	0.833	0.00169043	STR	Gnl3l	Down	STR_sig
Rims3	1.83134e-07	-0.335118	0.534	0.782	0.0035647	STR	Rims3	Down	STR_sig
Gfod2	4.39328e-08	-0.338677	0.283	0.527	0.000855153	STR	Gfod2	Down	STR_sig
Ankrd9	9.4629e-07	-0.338853	0.123	0.266	0.0184195	STR	Ankrd9	Down	STR_sig
Rpp14	1.39306e-07	-0.338892	0.237	0.444	0.00271158	STR	Rpp14	Down	STR_sig
Hnrnpdl	7.37476e-13	-0.340089	0.877	0.983	1.4355e-08	STR	Hnrnpdl	Down	STR_sig
Chgb	2.19336e-12	-0.34036	0.905	0.987	4.26937e-08	STR	Chgb	Down	STR_sig
Cenpc1	2.43706e-06	-0.341147	0.219	0.398	0.0474374	STR	Cenpc1	Down	STR_sig
Ccdc47	6.906e-08	-0.341449	0.338	0.594	0.00134425	STR	Ccdc47	Down	STR_sig
Epc2	1.41093e-06	-0.34174	0.379	0.62	0.0274637	STR	Epc2	Down	STR_sig
Abca1	4.57498e-07	-0.343459	0.277	0.495	0.0089052	STR	Abca1	Down	STR_sig
Thoc7	1.01598e-07	-0.344092	0.567	0.839	0.00197761	STR	Thoc7	Down	STR_sig
Clcc1	1.22863e-06	-0.344264	0.283	0.497	0.0239153	STR	Clcc1	Down	STR_sig
N4bp2l1	8.48535e-08	-0.345765	0.348	0.594	0.00165167	STR	N4bp2l1	Down	STR_sig
Tmem67	5.43387e-07	-0.346111	0.196	0.382	0.010577	STR	Tmem67	Down	STR_sig
Ube2r2	1.55781e-08	-0.346361	0.696	0.905	0.000303228	STR	Ube2r2	Down	STR_sig
Nol4	1.16382e-06	-0.34725	0.664	0.892	0.0226538	STR	Nol4	Down	STR_sig
Ric3	5.44593e-07	-0.349465	0.403	0.664	0.0106005	STR	Ric3	Down	STR_sig
Gtpbp3	9.79636e-07	-0.349797	0.259	0.468	0.0190686	STR	Gtpbp3	Down	STR_sig
Amotl1	4.89048e-07	-0.350312	0.375	0.615	0.00951933	STR	Amotl1	Down	STR_sig
Gspt2	1.05002e-06	-0.351411	0.158	0.319	0.0204386	STR	Gspt2	Down	STR_sig
Chst12	4.02332e-07	-0.351756	0.19	0.372	0.0078314	STR	Chst12	Down	STR_sig
Ramp3	1.5668e-06	-0.352639	0.324	0.538	0.0304978	STR	Ramp3	Down	STR_sig
Plagl1	1.28803e-09	-0.352939	0.245	0.477	2.50715e-05	STR	Plagl1	Down	STR_sig
Tmem150c	1.03814e-07	-0.353498	0.368	0.618	0.00202074	STR	Tmem150c	Down	STR_sig
Tmem245	1.07664e-09	-0.353785	0.328	0.606	2.09568e-05	STR	Tmem245	Down	STR_sig
Gnai3	7.69433e-08	-0.354055	0.19	0.387	0.0014977	STR	Gnai3	Down	STR_sig
Dyrk2	1.22582e-08	-0.355348	0.269	0.505	0.000238606	STR	Dyrk2	Down	STR_sig
Paxx	2.08689e-07	-0.355463	0.372	0.628	0.00406213	STR	Paxx	Down	STR_sig
Ndn	3.31063e-09	-0.355736	0.848	0.969	6.44414e-05	STR	Ndn	Down	STR_sig
Slc9a7	1.53842e-07	-0.356174	0.188	0.372	0.00299454	STR	Slc9a7	Down	STR_sig
Ogfod1	5.88254e-09	-0.357417	0.549	0.809	0.000114504	STR	Ogfod1	Down	STR_sig
Phf1	3.96268e-07	-0.357476	0.154	0.321	0.00771335	STR	Phf1	Down	STR_sig
Rnf8	9.10138e-08	-0.3575	0.322	0.567	0.00177158	STR	Rnf8	Down	STR_sig
Nt5c2	3.04346e-07	-0.358217	0.567	0.809	0.0059241	STR	Nt5c2	Down	STR_sig
Mdm4	8.5862e-07	-0.358224	0.354	0.589	0.016713	STR	Mdm4	Down	STR_sig
Gstz1	3.20347e-07	-0.358444	0.292	0.517	0.00623556	STR	Gstz1	Down	STR_sig
Sash1	1.31923e-07	-0.358525	0.496	0.747	0.00256788	STR	Sash1	Down	STR_sig
Thbs3	1.1681e-06	-0.359127	0.221	0.409	0.022737	STR	Thbs3	Down	STR_sig
1700001L19Rik	1.97588e-07	-0.359328	0.192	0.376	0.00384605	STR	1700001L19Rik	Down	STR_sig
Dhx9	1.90334e-09	-0.359401	0.613	0.853	3.70485e-05	STR	Dhx9	Down	STR_sig
Cdr2	5.46223e-07	-0.360002	0.132	0.283	0.0106322	STR	Cdr2	Down	STR_sig
Gsto1	5.95391e-07	-0.360099	0.419	0.686	0.0115893	STR	Gsto1	Down	STR_sig
Ccdc136	4.87985e-07	-0.360161	0.421	0.679	0.00949863	STR	Ccdc136	Down	STR_sig
Nudt10	2.51281e-08	-0.36042	0.458	0.741	0.000489119	STR	Nudt10	Down	STR_sig
Ankrd6	8.70518e-08	-0.360479	0.318	0.558	0.00169446	STR	Ankrd6	Down	STR_sig
Dcaf15	1.27486e-07	-0.360529	0.196	0.389	0.00248152	STR	Dcaf15	Down	STR_sig
Inpp4b	1.48533e-07	-0.360919	0.235	0.439	0.0028912	STR	Inpp4b	Down	STR_sig
Upf3b	6.46265e-08	-0.361148	0.318	0.567	0.00125795	STR	Upf3b	Down	STR_sig
Tmem29	1.29364e-07	-0.361317	0.3	0.538	0.00251807	STR	Tmem29	Down	STR_sig
Eif2s3x	8.74133e-07	-0.361467	0.269	0.473	0.017015	STR	Eif2s3x	Down	STR_sig
Abtb2	2.67297e-07	-0.361493	0.148	0.31	0.00520293	STR	Abtb2	Down	STR_sig
2410131K14Rik	3.18683e-07	-0.361973	0.14	0.297	0.00620316	STR	2410131K14Rik	Down	STR_sig
Coq7	3.65868e-07	-0.362175	0.247	0.459	0.00712162	STR	Coq7	Down	STR_sig
Pfkfb4	1.68866e-06	-0.36291	0.142	0.288	0.0328697	STR	Pfkfb4	Down	STR_sig
Lrrcc1	3.70465e-07	-0.363984	0.194	0.38	0.00721111	STR	Lrrcc1	Down	STR_sig
Hist1h1e	3.71118e-07	-0.364227	0.476	0.739	0.0072238	STR	Hist1h1e	Down	STR_sig
Usp29	2.1978e-06	-0.364532	0.5	0.728	0.0427801	STR	Usp29	Down	STR_sig
Smarca5	1.67112e-09	-0.364647	0.217	0.451	3.25284e-05	STR	Smarca5	Down	STR_sig
Gjb6	1.48194e-08	-0.365019	0.423	0.694	0.00028846	STR	Gjb6	Down	STR_sig
Gm17018	6.37889e-09	-0.365353	0.646	0.883	0.000124165	STR	Gm17018	Down	STR_sig
Nsun5	7.66475e-07	-0.36551	0.136	0.288	0.0149194	STR	Nsun5	Down	STR_sig
Pdcd7	2.12886e-06	-0.365527	0.176	0.339	0.0414384	STR	Pdcd7	Down	STR_sig
Klhl18	2.73699e-07	-0.365933	0.237	0.446	0.00532756	STR	Klhl18	Down	STR_sig
Rcbtb2	7.4227e-07	-0.365934	0.188	0.363	0.0144483	STR	Rcbtb2	Down	STR_sig
Ddx3y	5.80841e-07	-0.366067	0.375	0.607	0.0113061	STR	Ddx3y	Down	STR_sig
Max	1.39922e-06	-0.366218	0.178	0.339	0.0272358	STR	Max	Down	STR_sig
Apod	3.61177e-11	-0.368684	0.751	0.956	7.0303e-07	STR	Apod	Down	STR_sig
Zfp956	1.28105e-08	-0.368809	0.251	0.486	0.000249356	STR	Zfp956	Down	STR_sig
Nek9	2.20388e-07	-0.36882	0.269	0.486	0.00428986	STR	Nek9	Down	STR_sig
Gmeb2	1.55814e-06	-0.369096	0.119	0.257	0.0303292	STR	Gmeb2	Down	STR_sig
Txnl1	2.46864e-08	-0.369622	0.565	0.818	0.00048052	STR	Txnl1	Down	STR_sig
Cdadc1	1.97012e-06	-0.369865	0.176	0.339	0.0383483	STR	Cdadc1	Down	STR_sig
Ankrd24	5.76677e-07	-0.370128	0.208	0.389	0.011225	STR	Ankrd24	Down	STR_sig
Gtf2f1	8.47831e-07	-0.370489	0.488	0.752	0.016503	STR	Gtf2f1	Down	STR_sig
Zfp3	2.2231e-06	-0.371703	0.19	0.358	0.0432726	STR	Zfp3	Down	STR_sig
Med23	3.16463e-07	-0.371962	0.275	0.492	0.00615995	STR	Med23	Down	STR_sig
Tox3	3.35598e-08	-0.372646	0.255	0.481	0.000653242	STR	Tox3	Down	STR_sig
Jakmip3	6.39756e-07	-0.373225	0.136	0.288	0.0124529	STR	Jakmip3	Down	STR_sig
Trp53bp2	1.09313e-08	-0.374091	0.257	0.503	0.000212778	STR	Trp53bp2	Down	STR_sig
Amz1	1.32275e-07	-0.375	0.198	0.394	0.00257473	STR	Amz1	Down	STR_sig
Cblb	2.21291e-06	-0.37571	0.211	0.389	0.0430744	STR	Cblb	Down	STR_sig
Armc9	2.3146e-07	-0.37605	0.184	0.365	0.00450536	STR	Armc9	Down	STR_sig
Gsta4	2.50257e-08	-0.37785	0.393	0.651	0.000487125	STR	Gsta4	Down	STR_sig
Itgb1	9.53516e-10	-0.377866	0.32	0.6	1.85602e-05	STR	Itgb1	Down	STR_sig
Camk2d	2.65612e-09	-0.378147	0.767	0.916	5.17013e-05	STR	Camk2d	Down	STR_sig
Nap1l5	7.24465e-11	-0.378491	0.974	1	1.41017e-06	STR	Nap1l5	Down	STR_sig
Zscan18	3.86603e-07	-0.379293	0.119	0.262	0.00752523	STR	Zscan18	Down	STR_sig
Erlin2	3.25137e-09	-0.379711	0.354	0.618	6.3288e-05	STR	Erlin2	Down	STR_sig
Zxdc	5.18699e-08	-0.379712	0.308	0.547	0.00100965	STR	Zxdc	Down	STR_sig
Sarnp	4.50261e-08	-0.379724	0.162	0.347	0.000876433	STR	Sarnp	Down	STR_sig
Sel1l	7.79174e-08	-0.379845	0.478	0.716	0.00151666	STR	Sel1l	Down	STR_sig
Cpne9	2.48222e-07	-0.38203	0.209	0.398	0.00483163	STR	Cpne9	Down	STR_sig
Ralbp1	2.34232e-06	-0.38251	0.374	0.587	0.0455933	STR	Ralbp1	Down	STR_sig
Rab23	1.30989e-07	-0.38336	0.219	0.424	0.0025497	STR	Rab23	Down	STR_sig
Slit2	1.85712e-08	-0.383491	0.275	0.512	0.000361489	STR	Slit2	Down	STR_sig
Clmn	9.66779e-09	-0.383555	0.47	0.769	0.000188184	STR	Clmn	Down	STR_sig
Rragb	8.84859e-07	-0.384276	0.3	0.512	0.0172238	STR	Rragb	Down	STR_sig
Dzip1	3.61408e-11	-0.385479	0.292	0.587	7.03481e-07	STR	Dzip1	Down	STR_sig
Ddx3x	8.89936e-13	-0.385969	0.791	0.956	1.73226e-08	STR	Ddx3x	Down	STR_sig
Prmt6	1.0276e-06	-0.386006	0.263	0.457	0.0200023	STR	Prmt6	Down	STR_sig
Cxxc5	7.40296e-09	-0.389451	0.557	0.842	0.000144099	STR	Cxxc5	Down	STR_sig
Slc35e4	7.58331e-09	-0.390745	0.249	0.483	0.000147609	STR	Slc35e4	Down	STR_sig
Podxl2	9.24091e-09	-0.390755	0.725	0.919	0.000179874	STR	Podxl2	Down	STR_sig
6330403K07Rik	1.12606e-06	-0.390998	0.919	0.978	0.0219187	STR	6330403K07Rik	Down	STR_sig
Derl1	8.35006e-07	-0.391581	0.32	0.53	0.0162534	STR	Derl1	Down	STR_sig
Zfp9	8.45282e-10	-0.392649	0.279	0.538	1.64534e-05	STR	Zfp9	Down	STR_sig
Pafah1b3	2.88271e-07	-0.392792	0.227	0.424	0.0056112	STR	Pafah1b3	Down	STR_sig
Nfkbil1	2.12774e-07	-0.393848	0.178	0.36	0.00414164	STR	Nfkbil1	Down	STR_sig
Magel2	8.50339e-08	-0.394931	0.148	0.314	0.00165518	STR	Magel2	Down	STR_sig
Aldh9a1	2.23206e-07	-0.394954	0.134	0.292	0.00434471	STR	Aldh9a1	Down	STR_sig
Prodh	2.48317e-06	-0.395056	0.217	0.387	0.0483349	STR	Prodh	Down	STR_sig
Amigo2	7.95083e-07	-0.39717	0.18	0.349	0.0154763	STR	Amigo2	Down	STR_sig
Tppp3	1.99813e-09	-0.39743	0.619	0.873	3.88936e-05	STR	Tppp3	Down	STR_sig
Cfap20	6.73369e-09	-0.39753	0.449	0.712	0.000131071	STR	Cfap20	Down	STR_sig
Ddr1	1.17108e-06	-0.397936	0.557	0.789	0.0227951	STR	Ddr1	Down	STR_sig
Tasp1	8.73656e-09	-0.398	0.466	0.728	0.000170057	STR	Tasp1	Down	STR_sig
Lyrm9	1.46734e-07	-0.398207	0.18	0.363	0.00285618	STR	Lyrm9	Down	STR_sig
Cops7b	1.89459e-08	-0.398481	0.231	0.453	0.000368782	STR	Cops7b	Down	STR_sig
Plxna3	1.37709e-06	-0.398857	0.16	0.314	0.0268051	STR	Plxna3	Down	STR_sig
Ubac2	2.24333e-07	-0.399581	0.18	0.36	0.00436665	STR	Ubac2	Down	STR_sig
Orc6	3.40754e-07	-0.399716	0.314	0.543	0.00663277	STR	Orc6	Down	STR_sig
Abcb7	2.49892e-08	-0.401002	0.194	0.398	0.000486415	STR	Abcb7	Down	STR_sig
Kantr	2.76706e-08	-0.401392	0.366	0.628	0.000538609	STR	Kantr	Down	STR_sig
Vangl2	6.67212e-07	-0.402116	0.17	0.338	0.0129873	STR	Vangl2	Down	STR_sig
Fxr1	1.462e-09	-0.402331	0.65	0.883	2.84579e-05	STR	Fxr1	Down	STR_sig
Crot	6.59356e-07	-0.402867	0.231	0.429	0.0128344	STR	Crot	Down	STR_sig
Hist1h3d	4.41529e-09	-0.404505	0.229	0.457	8.59435e-05	STR	Hist1h3d	Down	STR_sig
Mterf3	1.29068e-07	-0.40534	0.138	0.305	0.00251232	STR	Mterf3	Down	STR_sig
Camk1	1.05046e-09	-0.406266	0.407	0.694	2.04472e-05	STR	Camk1	Down	STR_sig
Fitm2	3.03048e-08	-0.407761	0.202	0.407	0.000589883	STR	Fitm2	Down	STR_sig
Rrnad1	1.28206e-07	-0.408015	0.182	0.371	0.00249552	STR	Rrnad1	Down	STR_sig
Cdc27	2.70533e-07	-0.408787	0.267	0.481	0.00526593	STR	Cdc27	Down	STR_sig
Slc30a1	3.93905e-09	-0.409619	0.5	0.763	7.66735e-05	STR	Slc30a1	Down	STR_sig
Urm1	3.52695e-09	-0.409963	0.488	0.761	6.86521e-05	STR	Urm1	Down	STR_sig
Ergic2	4.19498e-09	-0.410004	0.304	0.565	8.16553e-05	STR	Ergic2	Down	STR_sig
Klf12	9.02731e-09	-0.41313	0.196	0.406	0.000175717	STR	Klf12	Down	STR_sig
Map3k11	1.57736e-06	-0.416326	0.115	0.248	0.0307033	STR	Map3k11	Down	STR_sig
Dock7	5.49703e-08	-0.416432	0.275	0.503	0.00107	STR	Dock7	Down	STR_sig
Tmem59	3.33306e-13	-0.417272	0.688	0.908	6.4878e-09	STR	Tmem59	Down	STR_sig
Fam155a	3.37935e-11	-0.417624	0.711	0.912	6.5779e-07	STR	Fam155a	Down	STR_sig
Gm4924	1.33281e-07	-0.41768	0.182	0.369	0.00259432	STR	Gm4924	Down	STR_sig
Scarb2	3.25146e-11	-0.417914	0.514	0.796	6.32897e-07	STR	Scarb2	Down	STR_sig
Gpld1	5.63143e-09	-0.418097	0.336	0.607	0.000109616	STR	Gpld1	Down	STR_sig
Igfbp6	1.67207e-06	-0.419309	0.125	0.261	0.0325469	STR	Igfbp6	Down	STR_sig
Gpr101	1.17836e-06	-0.419375	0.409	0.615	0.0229368	STR	Gpr101	Down	STR_sig
Msn	1.47202e-06	-0.421315	0.105	0.233	0.0286528	STR	Msn	Down	STR_sig
Riok1	2.5931e-08	-0.423053	0.152	0.332	0.000504747	STR	Riok1	Down	STR_sig
Otud1	1.12932e-06	-0.423065	0.132	0.277	0.0219822	STR	Otud1	Down	STR_sig
Dlk1	6.32769e-07	-0.424877	0.209	0.376	0.0123169	STR	Dlk1	Down	STR_sig
Kcnip4	1.83854e-09	-0.425087	0.36	0.62	3.57871e-05	STR	Kcnip4	Down	STR_sig
Eif2ak3	9.4578e-07	-0.426443	0.192	0.363	0.0184096	STR	Eif2ak3	Down	STR_sig
Tfam	2.88434e-09	-0.426723	0.316	0.582	5.61436e-05	STR	Tfam	Down	STR_sig
Eef1d	1.01468e-08	-0.426935	0.334	0.593	0.000197507	STR	Eef1d	Down	STR_sig
Zkscan2	2.63075e-08	-0.427075	0.328	0.576	0.000512076	STR	Zkscan2	Down	STR_sig
Slit1	4.5455e-09	-0.427734	0.401	0.659	8.84782e-05	STR	Slit1	Down	STR_sig
Ebpl	2.52897e-07	-0.433808	0.166	0.336	0.00492263	STR	Ebpl	Down	STR_sig
C1ql3	1.01256e-10	-0.434675	0.368	0.65	1.97095e-06	STR	C1ql3	Down	STR_sig
Kcns2	1.13537e-06	-0.435361	0.182	0.347	0.0220999	STR	Kcns2	Down	STR_sig
Slc9a8	1.14788e-08	-0.435389	0.255	0.488	0.000223435	STR	Slc9a8	Down	STR_sig
Myt1	4.99453e-07	-0.436123	0.186	0.358	0.00972185	STR	Myt1	Down	STR_sig
Cntn2	8.35877e-08	-0.437459	0.285	0.503	0.00162703	STR	Cntn2	Down	STR_sig
Fnip2	9.59926e-07	-0.437602	0.202	0.376	0.018685	STR	Fnip2	Down	STR_sig
Xylt2	2.03916e-08	-0.439435	0.209	0.42	0.000396923	STR	Xylt2	Down	STR_sig
Ate1	4.97451e-09	-0.440083	0.453	0.732	9.68289e-05	STR	Ate1	Down	STR_sig
Mplkip	2.65251e-08	-0.440414	0.229	0.448	0.000516312	STR	Mplkip	Down	STR_sig
Zbtb24	2.19348e-06	-0.441387	0.168	0.321	0.0426961	STR	Zbtb24	Down	STR_sig
Epb41l4b	2.36881e-08	-0.443463	0.427	0.673	0.000461089	STR	Epb41l4b	Down	STR_sig
Iqcb1	2.84916e-07	-0.443593	0.204	0.391	0.00554589	STR	Iqcb1	Down	STR_sig
Selenoh	6.48987e-09	-0.444492	0.344	0.6	0.000126325	STR	Selenoh	Down	STR_sig
Nr2f2	6.04211e-07	-0.445804	0.188	0.361	0.011761	STR	Nr2f2	Down	STR_sig
Uggt2	8.4005e-09	-0.446718	0.324	0.591	0.000163516	STR	Uggt2	Down	STR_sig
Hap1	1.42528e-08	-0.446916	0.86	0.945	0.000277431	STR	Hap1	Down	STR_sig
Zdhhc4	1.6435e-07	-0.447602	0.247	0.459	0.00319908	STR	Zdhhc4	Down	STR_sig
Rock1	1.98239e-08	-0.450189	0.229	0.45	0.000385873	STR	Rock1	Down	STR_sig
Gfap	3.00707e-11	-0.450441	0.526	0.806	5.85326e-07	STR	Gfap	Down	STR_sig
Pgam2	5.82334e-07	-0.450505	0.14	0.292	0.0113351	STR	Pgam2	Down	STR_sig
Slc8a1	1.42504e-10	-0.454523	0.567	0.817	2.77383e-06	STR	Slc8a1	Down	STR_sig
Dstn	1.57251e-10	-0.455131	0.37	0.67	3.06089e-06	STR	Dstn	Down	STR_sig
Ptgds	3.29059e-12	-0.455692	0.478	0.761	6.40513e-08	STR	Ptgds	Down	STR_sig
Insig1	1.7511e-08	-0.456354	0.518	0.761	0.000340852	STR	Insig1	Down	STR_sig
Nectin3	4.08708e-09	-0.457155	0.206	0.418	7.95551e-05	STR	Nectin3	Down	STR_sig
Cyb5r1	1.75733e-07	-0.45748	0.16	0.33	0.00342064	STR	Cyb5r1	Down	STR_sig
Galk2	3.04595e-08	-0.458512	0.233	0.448	0.000592894	STR	Galk2	Down	STR_sig
Zswim3	3.71946e-07	-0.458698	0.142	0.301	0.00723992	STR	Zswim3	Down	STR_sig
Plat	1.52807e-08	-0.458914	0.172	0.369	0.000297438	STR	Plat	Down	STR_sig
Rora	5.34947e-10	-0.458959	0.498	0.767	1.04127e-05	STR	Rora	Down	STR_sig
Gm38393	9.07744e-14	-0.459037	0.751	0.936	1.76692e-09	STR	Gm38393	Down	STR_sig
Clgn	4.03954e-08	-0.459556	0.142	0.312	0.000786296	STR	Clgn	Down	STR_sig
Vps13a	1.45825e-07	-0.45999	0.142	0.305	0.00283848	STR	Vps13a	Down	STR_sig
Ero1l	1.35272e-06	-0.461355	0.13	0.272	0.0263308	STR	Ero1l	Down	STR_sig
Bdnf	1.29257e-06	-0.461498	0.259	0.446	0.0251598	STR	Bdnf	Down	STR_sig
Plekhm2	7.54983e-10	-0.462724	0.322	0.596	1.46958e-05	STR	Plekhm2	Down	STR_sig
Naga	2.02028e-07	-0.462756	0.243	0.451	0.00393248	STR	Naga	Down	STR_sig
Usp16	5.35306e-07	-0.463947	0.253	0.448	0.0104197	STR	Usp16	Down	STR_sig
Wapl	4.27923e-10	-0.464592	0.235	0.481	8.32952e-06	STR	Wapl	Down	STR_sig
Spata7	9.45183e-09	-0.464786	0.217	0.435	0.00018398	STR	Spata7	Down	STR_sig
Mri1	2.17949e-09	-0.46515	0.257	0.506	4.24237e-05	STR	Mri1	Down	STR_sig
Ahi1	4.11172e-10	-0.465364	0.895	0.967	8.00346e-06	STR	Ahi1	Down	STR_sig
Zfp949	5.42555e-08	-0.466894	0.158	0.332	0.00105608	STR	Zfp949	Down	STR_sig
Cfap54	2.46967e-06	-0.46725	0.103	0.228	0.0480722	STR	Cfap54	Down	STR_sig
Arl10	7.58668e-09	-0.467427	0.289	0.525	0.000147675	STR	Arl10	Down	STR_sig
N4bp2	3.802e-08	-0.467498	0.186	0.378	0.000740059	STR	N4bp2	Down	STR_sig
Fhod3	1.17707e-07	-0.467948	0.188	0.371	0.00229116	STR	Fhod3	Down	STR_sig
Zfp593	2.89381e-07	-0.469118	0.209	0.393	0.0056328	STR	Zfp593	Down	STR_sig
Zkscan8	1.0646e-07	-0.471137	0.184	0.365	0.00207224	STR	Zkscan8	Down	STR_sig
Dgat1	1.82923e-08	-0.472432	0.111	0.27	0.00035606	STR	Dgat1	Down	STR_sig
Sdc2	1.27972e-08	-0.472926	0.249	0.475	0.000249097	STR	Sdc2	Down	STR_sig
Xrcc6	1.78932e-07	-0.474616	0.128	0.283	0.0034829	STR	Xrcc6	Down	STR_sig
Nxf1	8.43489e-07	-0.477808	0.14	0.288	0.0164185	STR	Nxf1	Down	STR_sig
Ldlr	2.07321e-06	-0.477844	0.158	0.305	0.040355	STR	Ldlr	Down	STR_sig
Tmem25	3.28769e-09	-0.478284	0.372	0.637	6.39948e-05	STR	Tmem25	Down	STR_sig
Ppie	8.37907e-07	-0.478822	0.146	0.297	0.0163099	STR	Ppie	Down	STR_sig
Apmap	1.16031e-08	-0.483901	0.356	0.604	0.000225855	STR	Apmap	Down	STR_sig
Eln	5.80274e-08	-0.483977	0.172	0.358	0.0011295	STR	Eln	Down	STR_sig
Foxred2	1.02234e-08	-0.484636	0.182	0.376	0.000198998	STR	Foxred2	Down	STR_sig
Sh3pxd2b	4.83702e-09	-0.485721	0.115	0.277	9.41526e-05	STR	Sh3pxd2b	Down	STR_sig
Tram1	1.31692e-09	-0.485903	0.377	0.655	2.56338e-05	STR	Tram1	Down	STR_sig
Tut4	2.46857e-08	-0.486401	0.239	0.455	0.000480507	STR	Tut4	Down	STR_sig
Smu1	2.14882e-09	-0.48641	0.239	0.473	4.18268e-05	STR	Smu1	Down	STR_sig
Kti12	3.16214e-07	-0.486961	0.138	0.294	0.0061551	STR	Kti12	Down	STR_sig
Wdr6	1.47841e-11	-0.488255	0.753	0.916	2.87772e-07	STR	Wdr6	Down	STR_sig
Lrif1	1.96389e-08	-0.489058	0.138	0.31	0.000382272	STR	Lrif1	Down	STR_sig
Adarb2	7.91123e-09	-0.491297	0.267	0.486	0.000153992	STR	Adarb2	Down	STR_sig
Nufip1	3.7206e-09	-0.495038	0.188	0.391	7.24216e-05	STR	Nufip1	Down	STR_sig
Fbxl14	1.85509e-06	-0.495175	0.13	0.27	0.0361094	STR	Fbxl14	Down	STR_sig
Magee2	1.22384e-06	-0.497301	0.107	0.235	0.0238221	STR	Magee2	Down	STR_sig
Gpc3	9.6267e-07	-0.499637	0.136	0.279	0.0187384	STR	Gpc3	Down	STR_sig
Sema5a	3.39529e-10	-0.502086	0.397	0.672	6.60893e-06	STR	Sema5a	Down	STR_sig
Rab9b	9.20542e-08	-0.502877	0.229	0.431	0.00179184	STR	Rab9b	Down	STR_sig
Ppp1r3f	1.17854e-08	-0.504548	0.259	0.488	0.000229403	STR	Ppp1r3f	Down	STR_sig
Fbxl4	3.27255e-09	-0.504798	0.13	0.308	6.37001e-05	STR	Fbxl4	Down	STR_sig
Cib2	4.06405e-09	-0.505131	0.281	0.517	7.91067e-05	STR	Cib2	Down	STR_sig
Ndrg1	4.76454e-08	-0.506629	0.219	0.418	0.000927418	STR	Ndrg1	Down	STR_sig
Tsr1	4.18006e-11	-0.508321	0.172	0.4	8.13648e-07	STR	Tsr1	Down	STR_sig
Bach1	1.48142e-06	-0.509122	0.109	0.237	0.0288359	STR	Bach1	Down	STR_sig
Rnd3	4.05625e-07	-0.512021	0.117	0.257	0.00789549	STR	Rnd3	Down	STR_sig
Chst8	1.71276e-06	-0.512907	0.158	0.305	0.0333388	STR	Chst8	Down	STR_sig
Rilpl2	8.06347e-07	-0.513797	0.15	0.303	0.0156955	STR	Rilpl2	Down	STR_sig
Slc6a11	6.23013e-14	-0.516328	0.785	0.945	1.21269e-09	STR	Slc6a11	Down	STR_sig
Rab27a	2.37634e-07	-0.517628	0.15	0.31	0.00462555	STR	Rab27a	Down	STR_sig
Dipk2a	3.02063e-10	-0.518846	0.306	0.571	5.87966e-06	STR	Dipk2a	Down	STR_sig
Rimklb	4.67387e-11	-0.521147	0.33	0.611	9.09768e-07	STR	Rimklb	Down	STR_sig
Amy1	1.26922e-09	-0.522054	0.372	0.624	2.47053e-05	STR	Amy1	Down	STR_sig
Mrnip	1.61939e-09	-0.52218	0.152	0.347	3.15214e-05	STR	Mrnip	Down	STR_sig
Napepld	1.91575e-07	-0.52368	0.164	0.328	0.00372901	STR	Napepld	Down	STR_sig
Itpkb	3.36968e-09	-0.525395	0.164	0.358	6.55909e-05	STR	Itpkb	Down	STR_sig
Naf1	2.61452e-08	-0.52899	0.166	0.347	0.000508915	STR	Naf1	Down	STR_sig
Bivm	1.8315e-10	-0.52926	0.172	0.394	3.56501e-06	STR	Bivm	Down	STR_sig
Cyp2j9	2.80605e-09	-0.531073	0.19	0.402	5.46198e-05	STR	Cyp2j9	Down	STR_sig
Mbtps2	3.28647e-10	-0.531169	0.2	0.429	6.39712e-06	STR	Mbtps2	Down	STR_sig
Zfp788	4.60897e-12	-0.532251	0.332	0.618	8.97135e-08	STR	Zfp788	Down	STR_sig
Csmd3	1.62099e-09	-0.532328	0.144	0.332	3.15526e-05	STR	Csmd3	Down	STR_sig
Oxld1	5.1207e-08	-0.536152	0.115	0.266	0.000996744	STR	Oxld1	Down	STR_sig
Zc3h10	3.03955e-08	-0.537035	0.146	0.317	0.000591648	STR	Zc3h10	Down	STR_sig
Rpp25	9.1701e-07	-0.542054	0.125	0.262	0.0178496	STR	Rpp25	Down	STR_sig
Letmd1	7.23262e-10	-0.543169	0.231	0.475	1.40783e-05	STR	Letmd1	Down	STR_sig
Nim1k	2.10661e-08	-0.545724	0.16	0.339	0.000410051	STR	Nim1k	Down	STR_sig
Kyat1	3.1552e-08	-0.546673	0.113	0.266	0.000614159	STR	Kyat1	Down	STR_sig
Optn	2.88906e-07	-0.549863	0.15	0.312	0.00562356	STR	Optn	Down	STR_sig
Zfp518b	1.39213e-08	-0.550415	0.152	0.334	0.000270977	STR	Zfp518b	Down	STR_sig
Tpd52l1	9.46122e-09	-0.554483	0.233	0.448	0.000184163	STR	Tpd52l1	Down	STR_sig
C2cd4c	2.33828e-08	-0.554825	0.125	0.284	0.000455146	STR	C2cd4c	Down	STR_sig
Cxadr	2.42778e-09	-0.554947	0.247	0.473	4.72568e-05	STR	Cxadr	Down	STR_sig
Tmem130	4.73991e-13	-0.556182	0.777	0.934	9.22623e-09	STR	Tmem130	Down	STR_sig
Hr	8.65963e-09	-0.556265	0.2	0.398	0.00016856	STR	Hr	Down	STR_sig
Nuak1	1.03217e-08	-0.558342	0.19	0.382	0.000200913	STR	Nuak1	Down	STR_sig
Adamts2	7.74936e-08	-0.559253	0.14	0.303	0.00150841	STR	Adamts2	Down	STR_sig
Zfp275	2.55835e-08	-0.561558	0.188	0.38	0.000497983	STR	Zfp275	Down	STR_sig
Cdr2l	7.21524e-07	-0.563109	0.132	0.277	0.0140445	STR	Cdr2l	Down	STR_sig
Osbp	2.12491e-12	-0.567006	0.289	0.582	4.13613e-08	STR	Osbp	Down	STR_sig
Crbn	6.33939e-11	-0.568117	0.172	0.4	1.23396e-06	STR	Crbn	Down	STR_sig
Rab11b	2.33633e-08	-0.569658	0.107	0.259	0.000454767	STR	Rab11b	Down	STR_sig
Agt	3.77369e-09	-0.572422	0.543	0.763	7.34548e-05	STR	Agt	Down	STR_sig
Saxo2	1.42653e-07	-0.573107	0.115	0.261	0.00277675	STR	Saxo2	Down	STR_sig
Cers5	7.26741e-08	-0.574638	0.113	0.262	0.0014146	STR	Cers5	Down	STR_sig
P3h4	2.76494e-07	-0.579073	0.107	0.244	0.00538195	STR	P3h4	Down	STR_sig
Topors	1.16543e-08	-0.589776	0.192	0.387	0.00022685	STR	Topors	Down	STR_sig
Zfp395	6.68348e-09	-0.596049	0.134	0.306	0.000130094	STR	Zfp395	Down	STR_sig
Mfsd4b4	1.2754e-06	-0.597603	0.105	0.231	0.0248257	STR	Mfsd4b4	Down	STR_sig
Ppcdc	1.01195e-06	-0.602971	0.117	0.25	0.0196977	STR	Ppcdc	Down	STR_sig
Tmf1	1.03918e-13	-0.603981	0.33	0.622	2.02276e-09	STR	Tmf1	Down	STR_sig
Tmem39b	3.33429e-07	-0.606465	0.125	0.268	0.00649019	STR	Tmem39b	Down	STR_sig
2610301B20Rik	1.24221e-09	-0.6066	0.261	0.499	2.41796e-05	STR	2610301B20Rik	Down	STR_sig
Peg10	9.2581e-10	-0.608347	0.366	0.624	1.80209e-05	STR	Peg10	Down	STR_sig
Kdm6b	5.96199e-07	-0.610011	0.125	0.262	0.011605	STR	Kdm6b	Down	STR_sig
Mob1b	1.91932e-11	-0.612943	0.213	0.457	3.73596e-07	STR	Mob1b	Down	STR_sig
Cdan1	7.09005e-11	-0.628423	0.125	0.317	1.38008e-06	STR	Cdan1	Down	STR_sig
Baiap3	1.59985e-08	-0.636643	0.587	0.743	0.000311411	STR	Baiap3	Down	STR_sig
Clcn5	3.67055e-08	-0.636725	0.109	0.257	0.000714472	STR	Clcn5	Down	STR_sig
Sox4	2.525e-09	-0.643271	0.115	0.283	4.91491e-05	STR	Sox4	Down	STR_sig
Dleu7	3.03951e-07	-0.643659	0.111	0.248	0.00591641	STR	Dleu7	Down	STR_sig
Stmn1	5.97155e-16	-0.652222	0.508	0.793	1.16236e-11	STR	Stmn1	Down	STR_sig
Klhl32	1.12002e-07	-0.658314	0.125	0.273	0.00218011	STR	Klhl32	Down	STR_sig
Ola1	3.51328e-10	-0.670133	0.126	0.312	6.83861e-06	STR	Ola1	Down	STR_sig
1700109H08Rik	1.05071e-07	-0.670364	0.105	0.246	0.0020452	STR	1700109H08Rik	Down	STR_sig
Ece2	4.91569e-09	-0.67044	0.16	0.349	9.5684e-05	STR	Ece2	Down	STR_sig
Resp18	2.11418e-15	-0.678008	0.654	0.895	4.11524e-11	STR	Resp18	Down	STR_sig
Galnt16	5.15585e-13	-0.68566	0.221	0.481	1.00359e-08	STR	Galnt16	Down	STR_sig
Arhgap36	3.54175e-11	-0.685943	0.237	0.462	6.89401e-07	STR	Arhgap36	Down	STR_sig
Cpsf1	3.11514e-11	-0.687276	0.17	0.389	6.06362e-07	STR	Cpsf1	Down	STR_sig
Cdkl4	1.58781e-10	-0.701916	0.164	0.369	3.09067e-06	STR	Cdkl4	Down	STR_sig
AW551984	2.14488e-10	-0.715999	0.338	0.552	4.17501e-06	STR	AW551984	Down	STR_sig
Knop1	5.27249e-10	-0.720733	0.14	0.325	1.02629e-05	STR	Knop1	Down	STR_sig
Ntng1	1.02271e-13	-0.729463	0.225	0.505	1.9907e-09	STR	Ntng1	Down	STR_sig
Pnma3	6.54527e-10	-0.730601	0.148	0.332	1.27404e-05	STR	Pnma3	Down	STR_sig
Ide	1.13383e-15	-0.741668	0.283	0.582	2.207e-11	STR	Ide	Down	STR_sig
Gpr165	6.33649e-10	-0.74267	0.346	0.569	1.2334e-05	STR	Gpr165	Down	STR_sig
Sars2	2.31418e-09	-0.755014	0.101	0.261	4.50455e-05	STR	Sars2	Down	STR_sig
Hapln4	5.50898e-16	-0.756727	0.362	0.666	1.07232e-11	STR	Hapln4	Down	STR_sig
Col1a2	1.5821e-12	-0.765079	0.134	0.35	3.07956e-08	STR	Col1a2	Down	STR_sig
Atp6v1c2	9.76003e-08	-0.767695	0.125	0.27	0.00189979	STR	Atp6v1c2	Down	STR_sig
Scpep1	1.64302e-08	-0.773508	0.105	0.253	0.000319813	STR	Scpep1	Down	STR_sig
Katnbl1	7.37704e-09	-0.778931	0.107	0.262	0.000143594	STR	Katnbl1	Down	STR_sig
Igsf1	4.97638e-12	-0.782567	0.194	0.418	9.68653e-08	STR	Igsf1	Down	STR_sig
Btaf1	2.731e-17	-0.805637	0.31	0.644	5.31589e-13	STR	Btaf1	Down	STR_sig
Akap13	8.87825e-11	-0.817668	0.115	0.295	1.72815e-06	STR	Akap13	Down	STR_sig
Nos1	1.93741e-08	-0.819843	0.225	0.411	0.000377116	STR	Nos1	Down	STR_sig
Irs4	1.17717e-07	-0.822073	0.115	0.253	0.00229137	STR	Irs4	Down	STR_sig
Gpx3	1.51604e-13	-0.859991	0.247	0.492	2.95097e-09	STR	Gpx3	Down	STR_sig
Mt2	1.24816e-57	-0.87664	0.887	0.996	2.42955e-53	STR	Mt2	Down	STR_sig
Rreb1	3.19025e-13	-0.890839	0.172	0.396	6.20983e-09	STR	Rreb1	Down	STR_sig
Tmem215	1.42279e-11	-0.902158	0.13	0.325	2.76947e-07	STR	Tmem215	Down	STR_sig
Fdxr	1.57135e-09	-0.910552	0.109	0.27	3.05864e-05	STR	Fdxr	Down	STR_sig
Slc17a6	8.63424e-18	-0.930113	0.298	0.617	1.68066e-13	STR	Slc17a6	Down	STR_sig
Susd2	1.44671e-12	-0.931994	0.15	0.363	2.81602e-08	STR	Susd2	Down	STR_sig
Msh2	2.36145e-12	-0.955577	0.136	0.341	4.59656e-08	STR	Msh2	Down	STR_sig
Cd83	7.0264e-11	-0.975648	0.14	0.328	1.36769e-06	STR	Cd83	Down	STR_sig
Adcyap1	4.78203e-12	-0.995511	0.16	0.365	9.30823e-08	STR	Adcyap1	Down	STR_sig
Prkcd	1.07101e-28	-1.02753	0.364	0.763	2.08473e-24	STR	Prkcd	Down	STR_sig
Itih3	4.91893e-18	-1.10606	0.225	0.521	9.57469e-14	STR	Itih3	Down	STR_sig
Cmbl	7.51679e-14	-1.11662	0.16	0.383	1.46314e-09	STR	Cmbl	Down	STR_sig
Gabrq	9.16395e-17	-1.21552	0.113	0.349	1.78376e-12	STR	Gabrq	Down	STR_sig
Tac2	7.55073e-11	-1.45388	0.229	0.45	1.46975e-06	STR	Tac2	Down	STR_sig
Pmch	4.93567e-123	-3.54608	0.121	0.872	9.60727e-119	STR	Pmch	Down	STR_sig

## Sheet: VS
Supplementary Table 2f. DEGs identified in the Ventricular system (VS).
Gene	p_val	avg_log2FC	pct.1	pct.2	p_val_adj	brain.region	gene	regulation	sig
Egr1	5.43688e-15	1.74486	0.776	0.424	1.05829e-10	VS	Egr1	Up	VS_sig
Sfpq	2.49579e-06	0.316348	1	1	0.0485806	VS	Sfpq	Up	VS_sig
Mt1	3.28063e-07	-0.311918	1	1	0.00638574	VS	Mt1	Down	VS_sig
Arf3	1.84236e-07	-0.318915	1	1	0.00358615	VS	Arf3	Down	VS_sig
Prkar1b	1.70457e-06	-0.391037	1	1	0.0331795	VS	Prkar1b	Down	VS_sig
Camkv	6.84757e-08	-0.408919	0.966	0.994	0.00133288	VS	Camkv	Down	VS_sig
Gmfb	1.82926e-06	-0.448985	0.862	0.962	0.0356065	VS	Gmfb	Down	VS_sig
Grin1	2.76018e-11	-0.499003	1	1	5.37269e-07	VS	Grin1	Down	VS_sig
Tppp	5.6905e-09	-0.520796	0.983	1	0.000110766	VS	Tppp	Down	VS_sig
Cck	4.45075e-09	-0.525404	0.974	0.994	8.66339e-05	VS	Cck	Down	VS_sig
Hnrnpdl	6.47994e-12	-0.531741	1	1	1.26132e-07	VS	Hnrnpdl	Down	VS_sig
Phldb1	1.16635e-06	-0.536773	0.948	0.994	0.022703	VS	Phldb1	Down	VS_sig
Hpf1	7.696e-07	-0.548305	0.759	0.943	0.0149803	VS	Hpf1	Down	VS_sig
Slc2a3	1.41267e-07	-0.564891	0.871	0.962	0.00274975	VS	Slc2a3	Down	VS_sig
Apod	5.86426e-08	-0.605086	0.966	1	0.00114148	VS	Apod	Down	VS_sig
Desi1	2.3975e-06	-0.617174	0.845	0.949	0.0466674	VS	Desi1	Down	VS_sig
Mt2	1.03386e-13	-0.622901	1	1	2.01241e-09	VS	Mt2	Down	VS_sig
P4htm	2.74166e-08	-0.67158	0.819	0.968	0.000533663	VS	P4htm	Down	VS_sig
Camk4	1.26214e-06	-0.671639	0.776	0.911	0.0245675	VS	Camk4	Down	VS_sig
Gigyf1	1.27663e-06	-0.709281	0.664	0.88	0.0248495	VS	Gigyf1	Down	VS_sig
Prkcd	1.06466e-08	-0.775737	0.871	0.975	0.000207237	VS	Prkcd	Down	VS_sig
Itpka	1.77285e-08	-0.806329	0.707	0.943	0.000345085	VS	Itpka	Down	VS_sig
Btaf1	9.34672e-11	-1.14713	0.543	0.861	1.81934e-06	VS	Btaf1	Down	VS_sig
Cdc42ep2	7.55446e-10	-1.22819	0.397	0.778	1.47048e-05	VS	Cdc42ep2	Down	VS_sig
Pmch	2.07692e-26	-2.31706	0.336	0.899	4.04272e-22	VS	Pmch	Down	VS_sig
